# Supplementary material for: Combined EEG/MEG Can Outperform Single Modality EEG or MEG Source Reconstruction in Presurgical Epilepsy Diagnosis
Source: PLoS One. 2015 Mar 11;10(3):e0118753. doi: 10.1371/journal.pone.0118753 (PMC4356563; doi:10.1371/journal.pone.0118753)
Supplement: S1 Dataset — The spreadsheet contains all deviation scans of EMEG (page 1), EEG (page 2), and MEG (page 3) for subaverages Av5, Av10, Av15, Av20, Av25, Av30, Av35, Av40, Av45, Av50 and single spikes (Av1) at -33, -23, -13, and -3 ms. For each deviation scan signal-to-noise-ratio “SNR”, “Residual variance”, the coordinates of the deviation scan dipole “Locations”, the normals to determine the orientation “Normals”, and the strengths of the dipoles “Strengths” are given. The fourth page contains the names of the sEEG electrodes “Electrode name”, “Contact number”, and their coordinates “Locations”. (XLSX) [file pone.0118753.s001.xlsx]

## Sheet: EMEG
Subaverage	Time instant	SNR	Residual variance	Locations			Normals			Strengths
				x	y	z	nx	ny	nz
Av1
	-3 ms
		1.04554	0.693724	-14.8837	27.8479	12.0959	0.334936	-0.425471	0.840709	1008.92
		1.45466	0.306254	-14.8837	27.8479	12.0959	0.332867	-0.544125	0.770148	3480.11
		3.14051	0.218321	-19.8563	33.9943	27.3764	0.533928	-0.556446	0.636623	2613.05
		2.09753	0.214984	-43.4398	32.7339	33.5592	0.724451	-0.630614	0.278382	1280.63
		2.31982	0.644494	-15.1797	35.5487	9.94903	0.0898423	-0.1585	0.983263	5118.07
		2.11576	0.357077	-29.2571	-0.392931	54.379	0.965354	0.209477	0.155602	987.586
		3.95111	0.0964599	-41.2238	26.9929	35.019	0.743003	-0.284735	0.6057	941.98
		1.72848	0.211248	-17.1988	44.2962	11.7941	0.0786624	-0.277641	0.957459	2846.25
		3.90221	0.0279301	-30.7106	4.90777	36.3294	0.765957	-0.369993	0.525752	2067.53
		3.09451	0.167721	-41.2238	26.9929	35.019	0.799799	-0.188012	0.570064	1240.55
		2.6112	0.202037	-15.2537	37.4739	9.41232	-0.0248192	-0.129841	0.991224	6465.77
		1.94949	0.349766	-15.1922	39.9398	10.7964	-0.0537332	-0.18313	0.981619	5565.53
		2.60385	0.105422	-29.2571	-0.392931	54.379	0.848898	0.455071	0.268854	1168.48
		2.91667	0.134663	6.47505	8.47346	51.4461	-0.265837	0.373508	0.88872	2292.66
		1.73882	0.302313	-20.9273	25.2778	11.163	0.555374	-0.312448	0.770673	4094.08
		2.40482	0.400669	-18.2924	16.7678	17.5377	0.505227	-0.100955	0.857061	3306.54
		3.23155	0.110633	-21.997	13.3886	20.8326	0.596424	0.113347	0.794626	4085.19
		2.04489	0.184014	-20.2864	16.7331	17.6881	0.466019	-0.000774894	0.884774	3263.49
		2.36913	0.416308	-36.1873	-4.28179	41.3849	0.945626	0.0182567	-0.324745	1681.37
		3.28858	0.18674	-33.4947	41.6897	34.502	0.836354	-0.217534	0.503182	2440.5
		2.49311	0.24954	-15.1797	35.5487	9.94903	0.0884457	-0.155738	0.983831	11542.9
		3.54233	0.137907	-20.0494	0.22088	70.217	0.422773	0.490781	0.761838	1774.36
		1.28578	0.136451	-16.8652	23.422	11.3989	0.446329	-0.228089	0.865312	2737.66
		1.73875	0.558692	-36.4017	73.5398	29.9065	0.742384	-0.43905	0.506064	2690.66
		1.88184	0.124129	-19.4963	1.16518	51.1697	0.7071	-0.665189	-0.23986	983.436
		3.38357	0.113228	-18.2773	6.03125	68.4565	0.49739	-0.236147	0.834768	696.455
		3.44579	0.0957896	-26.33	14.163	16.7552	0.370788	0.598425	0.710214	5140.72
		1.52402	0.635683	21.3701	-7.52915	59.0653	-0.444194	-0.149136	0.883431	1922.38
		3.03606	0.322633	-14.8963	32.239	12.9432	0.195627	-0.314132	0.929006	6729.53
		3.57314	0.130839	-41.2238	26.9929	35.019	0.801477	-0.198201	0.564227	2493.38
		3.05947	0.222053	-21.1618	35.4446	10.4002	0.0842227	-0.103834	0.991022	5076.63
		2.05899	0.0813225	-41.1373	20.6766	34.7084	0.929825	-0.165242	0.328817	798.631
		1.5591	0.166555	-6.3382	15.0218	69.2489	0.720293	-0.308593	-0.621247	1419.82
		1.72377	0.290336	-14.8837	27.8479	12.0959	0.296468	-0.561285	0.7727	3638.83
		2.1467	0.193026	-37.9506	37.5323	27.6564	0.710071	-0.458259	0.534601	2057.72
		1.47114	0.12474	-32.0174	30.7795	24.9739	0.789	-0.415232	0.452837	1186.88
		2.86922	0.167028	-36.7316	21.1497	13.4395	0.512329	0.36287	0.77836	6101.38
		1.94755	0.333658	19.1679	-9.35204	82.6413	0.595081	-0.362362	0.717337	1880.39
		2.87687	0.0989618	-20.9273	25.2778	11.163	0.527499	-0.342571	0.777425	3100.84
		1.85134	0.320349	-39.7966	33.6472	28.8802	0.862447	-0.158547	0.480675	1029.14
		2.52943	0.150992	-27.1527	8.96468	57.8441	0.822998	0.423788	0.378258	1301.75
		1.55559	0.142123	-37.9506	37.5323	27.6564	0.743258	-0.45433	0.491072	1528.58
		1.80043	0.35995	-19.174	-18.4906	77.5049	0.831882	-0.552466	-0.052481	429.88
		1.72843	0.100135	-32.7774	3.62556	61.8261	0.944711	0.171062	0.279747	1146.92
		0.995732	0.281073	-36.5108	39.7955	20.6703	0.861501	-0.465993	0.201659	2367.08
		2.41984	0.560848	-13.1882	84.4263	21.0401	0.555974	-0.0261073	0.83079	10189.8
		2.16899	0.0543114	-28.1986	-8.53405	39.936	0.762707	-0.50879	0.399263	607.575
		1.87705	0.199064	-36.2274	36.4857	23.6645	0.737584	-0.444995	0.507887	1558.78
		1.46602	0.158204	-43.648	30.9457	56.9848	0.925193	-0.095574	0.367266	725.69
		1.7376	0.46834	-14.8963	32.239	12.9432	0.220931	-0.22701	0.948502	4091.67
		3.32658	0.29991	-14.7483	28.3885	14.0166	0.286879	-0.48096	0.828479	4654.93
		1.27942	0.22316	12.1988	24.3539	77.8099	0.686969	0.0978716	0.720065	1410.07
		2.93523	0.464365	-45.5931	16.5193	27.8628	0.985828	-0.0694417	0.152711	1613.96
		3.43275	0.0431048	-39.1558	25.1024	35.4053	0.843966	-0.268304	0.464473	1798.16
		2.75256	0.642845	-23.1934	48.5832	13.0926	0.360379	-0.554692	0.749962	3154.08
		1.33412	0.197721	-44.4958	-7.96789	36.7608	-0.0940466	-0.943155	0.318769	88.8636
		1.63761	0.187651	-44.0054	14.932	21.9501	0.878741	0.223719	0.42162	1557.91
		1.32018	0.686966	-47.9559	22.9379	51.2127	0.980442	-0.192637	0.0403121	871.653
		3.45491	0.359031	-18.2811	36.7981	22.3111	0.586825	-0.421125	0.691586	4290.82
		1.58373	0.307134	-33.0031	40.1681	14.0706	0.840923	-0.32634	0.431684	1183.15
		2.76207	0.0916073	6.47505	8.47346	51.4461	0.53102	0.0876312	0.842816	1886.27
		1.64548	0.338944	7.39682	24.2131	40.703	0.993122	0.0830977	-0.0824865	11345
		4.45185	0.269389	-29.0125	12.6434	34.0322	0.888338	-0.0640872	0.454697	4685.8
		1.47625	0.805104	-8.95428	94.3593	26.2756	0.337733	-0.761821	0.552779	4954.42
		2.54402	0.328212	-28.1535	50.3386	27.5258	0.773733	0.00357741	0.633502	5295.16
		2.60644	0.608492	-14.3908	23.1535	17.5475	0.481725	-0.0847679	0.872213	6917.98
		2.07091	0.487547	9.05601	69.5435	46.5685	0.189257	-0.943584	0.271718	2575.25
		2.22729	0.275888	-29.1981	29.6671	35.5007	0.7153	0.0710116	0.6952	4766.09
		2.82751	0.314627	-36.3277	71.6146	30.4432	0.859513	-0.251991	0.444677	2146.2
		1.7802	0.387144	-6.3382	15.0218	69.2489	0.61783	-0.589555	-0.520299	1259.68
		2.0352	0.350305	-43.7834	9.15631	23.5603	0.947668	0.313953	0.0579616	1428.77
		1.54998	0.644745	-30.1851	63.4772	30.2182	0.797012	-0.000200403	0.603964	1797.07
		2.85843	1	-23.4518	43.1107	8.40371	0.302082	-0.38612	0.871584	2133.87
		1.78255	0.505484	-32.376	60.4359	27.0637	0.691958	-0.127952	0.710509	3894.7
		2.28459	0.241959	-14.1814	21.769	20.005	0.636877	-0.177784	0.750188	8905.98
		2.11543	0.747672	-34.5908	41.7554	19.9832	0.927673	-0.25496	0.272798	2684.66
		1.98441	0.481673	-39.7565	-7.12031	46.6006	0.964259	0.0849911	0.25096	964.337
		2.61312	0.543013	8.37001	19.2156	52.4537	0.982344	-0.10951	-0.15168	4566.23
		1.41784	0.713239	-40.5579	9.66598	39.8494	0.916201	0.105474	0.386589	1628.83
		2.76989	0.551505	-15.1797	35.5487	9.94903	0.0950686	-0.169168	0.980991	5045.11
		2.11315	0.0839041	-40.6695	24.7645	41.8547	0.744374	-0.418121	0.520656	1202.13
		4.29157	0.0729762	-27.5853	19.2976	27.8934	0.853978	-0.126924	0.50459	4270.79
		1.43817	0.252444	10.6512	-14.8263	101.443	0.502862	0.262815	0.823443	438.788
		3.51565	0.312465	-22.9338	29.6342	12.1607	0.518323	-0.11536	0.847368	6674.98
		2.80916	0.406647	8.95944	31.408	36.485	-0.143534	-0.943299	0.299307	3660.12
		2.54944	0.324214	-18.5018	18.1523	15.0802	0.401303	0.040522	0.915049	6780.96
		2.21399	0.476912	-14.8963	32.239	12.9432	0.243674	-0.375729	0.89412	2990.55
		2.1847	0.19025	-14.8837	27.8479	12.0959	0.280797	-0.525915	0.802849	3664.94
		1.83202	0.1855	-18.7388	77.162	25.5589	0.552806	-0.18925	0.811535	2998.72
		1.43585	0.576497	-13.1882	84.4263	21.0401	0.547349	-0.020799	0.836646	5362.06
		1.93782	0.405368	-47.9559	22.9379	51.2127	0.981576	-0.181996	0.0581904	2327.38
		1.88734	0.414091	-34.6648	43.6806	19.4465	0.930159	-0.232286	0.284337	1976.25
		2.41575	0.661512	-41.3367	66.5129	42.645	0.940509	0.00246662	0.339761	1759.09
		2.08891	0.524751	-29.4928	12.9465	27.7332	0.902234	-0.0910215	0.421531	2271.55
		2.03353	0.245536	-26.1293	-13.5973	66.2054	0.406738	-0.836242	0.367782	423.462
		1.81873	0.252259	-34.3049	-10.3973	11.7359	0.586706	-0.499723	0.637223	1260.19
		1.9344	0.29874	-37.6195	65.501	38.5027	0.972965	0.0313355	0.228818	2009.43
		2.50614	0.174953	-47.9559	22.9379	51.2127	0.973491	-0.167243	0.156032	1066.36
		2.25443	0.416926	-21.4327	55.612	38.0625	0.773496	-0.504597	0.383518	3978.34
		1.67314	0.976276	-41.9876	30.6059	25.7258	0.974024	-0.195076	0.114986	1461.55
		2.07891	0.11081	-41.9876	30.6059	25.7258	0.958846	-0.247751	0.138686	1954.73
		1.47664	0.113902	-25.1248	26.5929	9.00627	0.188481	-0.324559	0.926896	2224.59
		2.21554	0.196571	-25.1248	26.5929	9.00627	0.195687	-0.28661	0.937849	6114.97
		2.24605	0.269257	-25.6289	32.5056	30.285	0.631657	-0.365315	0.68378	2681.9
		1.87736	0.406948	-28.0155	23.2851	49.7089	0.804703	0.408107	0.431162	2007.36
		1.95512	0.48611	-36.5108	39.7955	20.6703	0.836175	-0.507996	0.206766	2418.54
		3.39759	0.470021	-29.089	42.1627	13.2331	0.763355	-0.274041	0.584971	3232.64
		1.24965	0.791943	-14.3908	23.1535	17.5475	0.501123	-0.0844612	0.861245	5835.21
		1.47099	0.587372	-14.8837	27.8479	12.0959	0.293871	-0.539515	0.789027	3668.67
		1.96763	0.180486	-49.2489	19.9971	33.3891	0.968088	-0.207244	0.140911	526.689
		2.68934	0.117037	-29.0125	12.6434	34.0322	0.866622	-0.283159	0.410838	1895.72
		1.84728	0.181307	-28.9899	31.4553	12.0751	0.5392	-0.318991	0.779428	1709.68
		4.76707	0.523509	-14.3908	23.1535	17.5475	0.499931	-0.107365	0.859385	7451.49
		2.32255	0.604869	-45.5931	16.5193	27.8628	0.978618	-0.102423	0.17837	976.208
		2.87179	0.0575525	-25.1474	7.781	30.9633	0.677607	-0.261016	0.687546	1210.53
		2.39515	0.0725731	-37.5555	19.124	28.6453	0.847956	-0.101932	0.520174	1056.44
		3.22981	0.322024	-14.3908	23.1535	17.5475	0.472364	-0.0865446	0.877144	7296.17
		3.00516	0.180806	-37.5555	19.124	28.6453	0.846826	-0.063632	0.52805	1547.82
		2.62287	0.167739	-35.0448	30.1037	37.8727	0.851281	-0.203883	0.48348	827.454
		4.00294	0.33815	-47.9559	22.9379	51.2127	0.978481	-0.167576	0.12039	2305.53
		3.34763	0.128855	-39.759	20.4739	26.3382	0.794048	-0.200505	0.573834	1677.86
		2.52174	0.0756019	-34.6648	43.6806	19.4465	0.924484	-0.266574	0.272522	2512.33
		1.92126	0.197564	13.8743	-7.97121	65.9659	0.783822	-0.614933	0.0864882	1243.37
		2.38572	0.497235	12.3756	-61.5431	60.3264	0.502935	-0.154884	0.850334	284.532
		3.04589	0.141583	-39.759	20.4739	26.3382	0.773535	-0.182778	0.606825	1553.67
		2.32422	0.213018	-40.1678	67.6947	31.8174	0.992696	-0.0873857	0.0831822	1582.16
		2.02284	0.107383	-27.9515	-1.84319	71.3553	0.554089	0.71101	0.432955	1354.7
		2.12219	0.315933	-39.1432	20.7113	34.558	0.955331	-0.183952	0.231308	1928.37
		3.93381	0.163416	-26.1456	21.5607	20.9073	0.700877	-0.152717	0.696742	3300.95
		2.0964	0.212515	-32.5842	37.399	18.9855	0.763592	-0.536278	0.359629	1641.67
		4.17237	0.576985	-7.86696	25.4204	24.7794	0.719611	-0.214062	0.660559	7415.88
		2.59187	0.586159	-31.596	0.416225	50.1512	0.760784	0.587788	0.27516	3461.37
		2.63033	0.10672	-26.3024	-22.2133	35.3228	0.639376	0.478009	0.602251	2260.17
		2.885	0.132564	-23.6311	1.77347	76.2801	0.472503	0.772562	0.424133	1573.72
		3.61239	0.086396	-26.4378	-1.50528	64.9059	0.868978	0.308071	0.387258	2677.02
		2.47846	0.102478	-27.9177	15.7504	22.6678	0.628124	-0.208032	0.749789	2051.22
		2.34934	0.389745	-14.7483	28.3885	14.0166	0.277064	-0.510205	0.814203	4876.99
		2.19545	0.199033	-30.377	5.28229	67.438	0.940971	-0.036775	0.336484	1779.08
		3.36896	0.350027	-5.38006	20.7608	30.0807	0.857439	-0.480691	0.183671	5944.59
		2.90579	0.0649343	-39.1432	20.7113	34.558	0.952716	-0.205738	0.223618	3180.74
		3.53743	0.256608	-20.9273	25.2778	11.163	0.553785	-0.322081	0.767845	5403.52
		3.57935	0.553163	-15.1797	35.5487	9.94903	0.0539179	-0.16706	0.984471	6993.88
		2.37212	0.130083	-23.0643	-26.0948	50.7646	0.964029	0.0211133	0.264956	595.548
		2.52292	0.22458	-16.8652	23.422	11.3989	0.395668	-0.32701	0.858203	6290.58
		2.88355	0.262722	-5.38006	20.7608	30.0807	0.865842	-0.407205	0.29069	5856.19
		2.33435	0.23359	24.7913	20.4085	84.28	0.282964	0.890859	0.355389	2075.03
		2.61507	0.149896	-39.9684	21.8584	23.8807	0.776505	-0.37975	0.502822	1809.98
		1.37033	0.397748	11.3347	41.847	43.7916	0.471146	-0.813481	0.340983	2560.47
		3.32568	0.387081	-36.7316	21.1497	13.4395	0.523895	0.344312	0.779092	5604.52
		3.29697	0.218439	1.5025	14.6199	66.7266	0.596494	-0.439221	0.671773	4012.49
		3.13555	0.0967764	-32.7937	38.7835	16.528	0.808817	-0.313322	0.497639	4536.07
		3.28132	0.236516	3.6207	-4.83501	63.7236	0.277756	-0.786268	0.551937	1398.04
		3.95377	0.194865	-36.9398	19.3615	36.8651	0.83691	0.0418458	0.545739	3180.14
		2.89629	0.0579023	-42.8102	4.15881	35.3109	0.59913	-0.141284	0.788087	854.808
		2.64957	0.550028	-16.8652	23.422	11.3989	0.380017	-0.250123	0.89052	3855.6
		2.0564	0.516712	-43.5263	39.0502	33.8699	0.915241	-0.298498	0.270616	1183.79
		2.25313	0.42507	3.43258	39.7829	44.9298	0.973068	0.0726332	0.218774	3871.29
		1.85049	0.702272	16.8027	3.41205	54.2251	-0.274576	0.122308	0.953755	1032.73
		3.21777	0.174071	8.52051	-12.229	73.7894	-0.102793	-0.88078	0.462233	2290.9
		1.73795	0.294139	-21.4314	31.1905	32.4417	0.558637	0.116268	0.821222	3184.4
		4.29116	0.082658	-39.1432	20.7113	34.558	0.939107	-0.207864	0.273626	3342.63
		2.68923	0.360683	-15.1797	35.5487	9.94903	0.0534986	-0.156462	0.986234	9552.88
		4.09226	0.853416	-36.1559	83.4034	35.4427	0.983082	-0.153929	0.0992802	5507.48
		3.26692	0.360902	-24.2344	-2.85511	67.213	0.702181	0.602859	0.378819	4831.66
		2.85265	0.195575	-41.7016	-0.298018	48.9823	0.896937	-0.276292	0.345204	767.129
		3.07179	0.210093	-41.654	9.7317	25.3306	0.854316	0.229586	0.466298	2136.56
		1.46275	0.537414	-40.9015	-13.9116	29.8504	0.949151	0.0838679	0.303446	1317.27
		3.4163	0.145877	-44.0054	14.932	21.9501	0.890571	0.197348	0.409802	2113.67
		3.00998	0.178951	-34.6635	19.2592	13.8258	0.506531	0.0785036	0.85864	4659.98
		2.02632	0.12178	-14.0924	-12.1415	39.9567	0.423153	0.44808	0.787506	1460.6
		3.46601	0.228177	-36.8658	17.4363	37.4018	0.889033	-0.232582	0.394367	2232.47
		4.7598	0.183557	-33.6791	34.292	30.3499	0.835908	-0.439673	0.328551	3262.04
		2.7834	0.717399	9.87118	23.9446	46.8516	0.00324246	-0.237344	0.97142	1734.14
		2.43341	0.289889	-16.8652	23.422	11.3989	0.40458	-0.295994	0.865276	6300.93
		2.20376	0.304122	-5.38006	20.7608	30.0807	0.867258	-0.468049	0.169687	4972.02
		2.88285	0.0497205	-41.975	26.2148	24.8785	0.752651	-0.471294	0.45978	2217.44
		3.89521	0.101275	-33.0031	40.1681	14.0706	0.793464	-0.330373	0.511143	3235.58
		2.11346	0.482967	-34.7012	32.4325	16.3678	0.746181	-0.535667	0.395315	1922.31
		2.7655	0.70211	-15.2537	37.4739	9.41232	-0.0208991	-0.127393	0.991632	7951.44
		3.89433	0.19585	-16.8652	23.422	11.3989	0.434124	-0.324982	0.840192	7371.69
		3.09243	0.116284	-32.6093	46.1812	20.6802	0.696241	-0.626434	0.35047	3190.46
		2.51029	0.233092	15.4256	-20.8066	56.9745	0.563436	-0.799288	0.208996	1315.94
		3.72054	0.301744	-19.5477	21.9023	28.6759	0.782596	-0.239152	0.574761	4339.36
		3.39288	0.451329	-28.4444	2.85111	65.9036	0.881086	0.381065	0.280136	4757.41
		2.29362	0.128669	-22.1049	-2.27973	68.9834	0.376771	0.403367	0.833869	1286.3
		2.32285	0.573599	-15.1922	39.9398	10.7964	-0.0413266	-0.220925	0.974415	5211.77
		3.37923	0.17906	-41.2978	28.9182	34.4823	0.789782	-0.454839	0.411541	2158.14
		3.24273	0.261469	-16.8652	23.422	11.3989	0.340848	-0.362239	0.867529	4600.91
		2.11804	0.296584	-36.7316	21.1497	13.4395	0.52823	0.344876	0.775908	3594.22
		3.95443	0.445568	14.7359	2.12984	79.7218	0.43542	-0.713474	0.548966	6141.48
		3.46399	0.14558	-18.1695	21.6996	20.3058	0.595831	-0.122938	0.793645	7752.19
		4.44963	0.311807	-12.2614	23.7289	19.3179	0.761962	-0.238488	0.60211	8789.05
		3.5261	0.279896	-37.5555	19.124	28.6453	0.868606	-0.0991151	0.48549	2187.38
		1.29457	0.237884	-29.015	40.2375	13.7698	0.792956	-0.360182	0.491416	2290.29
		2.63829	0.50965	-33.7041	43.0742	32.0445	0.854448	-0.310814	0.416309	2562.18
		1.79002	0.504932	-40.1904	27.634	22.2706	0.945152	-0.266259	0.189195	1271.83
		1.58272	0.486413	26.4794	-16.3077	71.5886	0.651683	-0.749044	-0.11934	3105.31
		1.44547	0.840852	-19.3032	34.9386	8.32903	0.240855	-0.0166392	0.970418	3044.34
		2.22304	0.36641	-16.1278	53.0127	28.0075	0.742835	-0.405716	0.532532	2897.61
		1.90767	0.514475	-14.8837	27.8479	12.0959	0.315391	-0.524897	0.790577	5663.73
Av1			0
	-13 ms		0
		1.73882	0.120694	-43.3244	-13.1315	77.6994	0.727602	0.170132	-0.664568	149.447
		1.41117	0.441718	-14.8837	27.8479	12.0959	0.32003	-0.544644	0.775206	3250.18
		2.80842	0.0791668	-40.766	7.87781	63.275	0.841257	0.276972	0.464298	922.116
		1.65251	0.279615	-15.744	14.5741	24.223	0.843726	-0.0602508	0.533382	1384.63
		2.29325	0.532582	-13.1882	84.4263	21.0401	0.550864	-0.0168536	0.834425	7139.65
		2.05392	0.468334	-19.9641	-2.92273	44.0233	0.957967	0.182518	0.221327	1406.83
		3.55705	0.0448127	-24.3485	18.5889	17.4521	0.451255	0.0526915	0.890838	1518.63
		1.57998	0.124521	-15.1922	39.9398	10.7964	-0.0534711	-0.214536	0.975251	3173.67
		3.23374	0.0156858	-31.142	12.068	32.2618	0.667377	-0.327282	0.66895	1210.21
		3.01464	0.159728	-42.7864	19.798	39.237	0.901269	-0.291229	0.320781	1168.43
		2.00255	0.378519	-43.0824	27.4989	37.0901	0.997249	-0.00935182	0.0735271	1189.89
		1.61925	0.62107	-27.0762	0.694027	110.147	-0.686581	-0.151687	0.711054	2001.94
		2.67046	0.118848	3.31218	7.25697	62.4241	0.337364	-0.280838	0.898507	1778.73
		1.91967	0.136163	-5.12046	1.81181	29.1488	0.517845	0.533933	0.668395	1565.45
		1.67533	0.368573	-22.7859	25.7838	13.2341	0.571179	-0.135638	0.809541	3715.32
		1.8804	0.347772	-14.1814	21.769	20.005	0.611995	-0.207059	0.763275	3211.96
		2.44537	0.1313	-32.8137	-7.62256	58.7474	0.901473	0.421824	0.0970091	2126.63
		1.98103	0.0762688	-35.6831	-10.1945	20.1061	0.606976	-0.346863	0.715029	1106.31
		1.90438	0.407533	-35.2016	-13.6704	52.2882	0.947186	-0.0504635	-0.316691	552.112
		2.91696	0.168842	4.59263	14.5889	81.095	-0.266333	-0.082465	0.960347	1530.2
		2.28041	0.166608	-15.2537	37.4739	9.41232	-0.0270535	-0.117433	0.992712	10746.7
		2.54912	0.242804	3.6207	-4.83501	63.7236	0.226011	0.818614	0.528006	2433.91
		0.94803	0.314715	-16.8652	23.422	11.3989	0.462331	-0.172593	0.869748	1650.91
		1.87521	0.318147	-32.3146	62.9018	28.4478	0.58902	-0.0703416	0.805051	2723.97
		1.28225	0.296989	-41.9361	9.86875	48.2195	0.956397	-0.23172	0.177795	1491.37
		3.33462	0.12101	-23.5697	4.23937	77.6641	0.218843	-0.879961	0.421636	736.717
		2.58009	0.38383	11.5956	-1.52344	37.239	-0.682782	-0.377582	0.625493	1322.26
		1.46211	0.395841	44.9286	2.5135	54.5772	-0.877895	-0.103137	0.467614	758.685
		2.44077	0.324495	-40.0061	35.0317	26.4228	0.768241	-0.352349	0.534469	2645.22
		2.77131	0.254067	-41.2978	28.9182	34.4823	0.812355	-0.38105	0.441453	2163.08
		3.03944	0.230718	-28.25	12.2031	17.4423	0.241831	0.547727	0.800945	7279.26
		2.08789	0.0619477	-47.1808	18.1066	33.7755	0.439134	0.100324	0.892802	271.44
		1.64844	0.110339	-10.6824	-4.23414	60.398	0.707929	-0.661566	-0.247317	1221.65
		1.61045	0.457782	-24.8551	52.0957	18.4685	0.388296	-0.769328	0.507308	2950.68
		2.13121	0.168061	-39.1558	25.1024	35.4053	0.842503	-0.232444	0.485961	1406.35
		1.37852	0.0779526	-15.571	23.1902	55.1056	0.871804	-0.20389	0.445407	514.102
		2.31842	0.140615	-19.3032	34.9386	8.32903	0.240893	-0.087075	0.966638	6074.4
		1.8367	0.425955	21.1619	-9.31733	82.4909	0.696599	-0.399156	0.596175	2438.58
		2.82112	0.125695	-26.5896	33.112	17.687	0.676099	-0.271459	0.684982	1678.74
		1.46296	0.151607	-47.0441	15.4745	61.5793	-0.911323	0.170151	0.374885	519.455
		2.52332	0.0833448	-29.2458	19.6374	59.1524	-0.387986	0.544267	0.743801	794.294
		1.50561	0.11344	-36.9398	19.3615	36.8651	0.812525	0.0840752	0.576831	1002.09
		1.96435	0.346381	-47.9559	22.9379	51.2127	0.981917	-0.181756	0.0529501	1589.08
		1.59363	0.136412	-32.5065	4.7069	65.6677	0.876224	0.25079	0.411505	1242.25
		1.17461	0.140595	18.122	-5.60204	96.237	0.594056	0.0086163	0.804377	1391.25
		2.48438	0.278374	-21.2609	46.152	11.5581	0.163003	-0.451163	0.877429	2443.07
		2.31617	0.0434239	-32.6921	0.481943	35.6324	0.47517	-0.776711	0.41344	977.465
		1.76221	0.203786	-43.4147	23.9517	31.8646	0.943355	-0.259718	0.206466	809.105
		1.4064	0.163889	-18.1155	-5.38301	94.5657	0.793017	0.188369	-0.579345	676.524
		1.78712	0.242165	-40.7635	-19.7163	83.5374	0.644261	-0.265142	-0.717376	144.129
		2.99072	0.302792	-16.8652	23.422	11.3989	0.386793	-0.243193	0.889521	3583.53
		1.28076	0.268633	-14.3908	23.1535	17.5475	0.407619	0.0386664	0.912333	3770.06
		2.34829	0.344374	-44.0054	14.932	21.9501	0.877761	0.297374	0.375638	1930.99
		1.6882	0.11363	-26.2786	14.6746	70.7527	0.961391	0.1662	0.219329	1320.83
		2.31271	0.400147	-17.1988	44.2962	11.7941	0.0170793	-0.264154	0.964329	2428.96
		0.92659	0.393297	-45.5931	16.5193	27.8628	0.977378	-0.058533	0.20324	372.838
		1.32416	0.130769	-43.8574	11.0815	23.0235	0.94359	-0.104396	0.314228	1104.58
		1.02155	0.500671	14.1088	-18.138	66.7286	0.456959	-0.866803	0.199605	297.423
		2.59835	0.416234	-18.2811	36.7981	22.3111	0.580142	-0.446142	0.681463	2980.14
		1.5244	0.159442	-33.1135	30.8452	10.4551	0.286159	-0.389468	0.875459	787.092
		2.39908	0.0962408	-9.04708	4.20827	30.8337	0.135065	0.634089	0.761372	1488.54
		1.18389	0.233624	-5.08409	34.3086	63.7314	0.431548	0.714926	0.550133	1390.98
		3.58378	0.206254	-28.5811	5.48315	38.0998	0.957256	-0.0998902	0.271447	2949.64
		1.36496	0.402184	-13.0314	-5.3793	108.784	-0.492742	-0.475358	0.728862	686.465
		2.70039	0.432075	8.68856	30.3267	32.6435	0.615053	-0.474426	0.629785	6847.13
		2.01967	0.679716	-14.7483	28.3885	14.0166	0.282158	-0.491766	0.823743	3489
		1.70049	0.707126	13.3187	18.6787	64.7509	-0.403057	-0.738164	0.54098	2535.92
		1.95119	0.106766	-31.2887	12.7457	57.0714	0.777521	0.184905	0.601059	822.77
		2.53284	0.431269	-14.8963	32.239	12.9432	0.246564	-0.256575	0.934546	4243.77
		1.74059	0.314639	1.51504	10.2288	65.8793	0.654249	-0.686318	0.317687	2246.39
		2.20062	0.385254	-14.3908	23.1535	17.5475	0.499794	-0.0840452	0.862057	6108.51
		1.34732	0.181547	-37.0213	-29.5105	77.7004	0.703374	0.53563	-0.467296	315.004
		2.23533	0.977611	-15.1797	35.5487	9.94903	0.08556	-0.171972	0.981379	3710.89
		1.84195	0.544088	0.180667	72.4769	35.9561	0.765066	-0.437928	0.472115	2187.21
		2.56341	0.181323	7.39682	24.2131	40.703	0.999324	0.036422	-0.00502543	11238.5
		1.77176	0.489881	-34.1694	-9.85658	13.6567	0.588747	-0.599398	0.542309	4869.39
		1.79187	0.17096	-31.9145	-10.6948	69.9614	0.541153	-0.327457	-0.774548	294.095
		1.83686	0.882677	-1.59014	42.2451	32.0959	0.765789	-0.464063	0.44521	1573.52
		1.12397	0.496673	-41.7154	7.26581	23.9466	0.631331	0.527971	0.568039	1258.82
		2.51188	0.310622	-15.1922	39.9398	10.7964	-0.0461058	-0.207713	0.977103	3915.49
		1.8904	0.094068	-38.5149	16.5577	41.9304	0.561263	0.0785841	0.823898	446.641
		3.09214	0.116998	-20.704	16.3294	38.6562	0.711293	0.193001	0.675879	2152.46
		1.26559	0.370323	15.6351	-0.942443	90.9358	-0.0959827	0.51606	0.851157	606.29
		3.33667	0.3809	-22.9338	29.6342	12.1607	0.522503	-0.0978725	0.847001	6466.07
		2.06236	0.338263	14.7559	48.5359	37.5024	-0.175273	-0.860379	0.478568	2560.51
		1.95882	0.260915	-20.2864	16.7331	17.6881	0.510667	-0.000855433	0.859778	3810.82
		1.94384	0.490374	-30.1851	63.4772	30.2182	0.804015	-0.00143063	0.594608	2060.21
		2.52092	0.129684	-9.84846	20.9946	24.0825	0.656541	-0.5528	0.513192	2236.57
		1.83729	0.154084	-18.5294	75.7774	28.0164	0.800175	-0.295073	0.522161	2814.39
		1.61125	0.46685	-28.2024	43.4816	25.2944	0.900009	-0.311523	0.304857	1656.91
		1.85173	0.613879	-47.9559	22.9379	51.2127	0.982744	-0.183579	0.0226546	2275.51
		1.58953	0.67182	-14.8837	27.8479	12.0959	0.341293	-0.528791	0.777109	3295.44
		1.70324	0.408766	-33.4345	68.577	41.5068	0.987987	-0.0312235	0.151348	1493.54
		2.02351	0.599743	-33.2589	7.10147	29.6441	0.853962	0.0153945	0.520108	2001.38
		1.85137	0.121936	-28.8608	-21.974	81.251	0.588456	-0.761293	0.27231	217.122
		1.19543	0.0881383	-34.9783	-22.6188	79.7814	-0.496664	-0.80613	0.321683	398.921
		2.13835	0.136575	-42.5895	44.0533	74.0456	0.943585	-0.0868766	-0.319531	445.163
		2.17876	0.107826	-47.0441	15.4745	61.5793	0.99529	-0.0803809	0.0541888	550.779
		1.53249	0.395914	-9.21011	61.2927	41.849	0.827653	-0.551889	-0.102018	1215.34
		1.36937	0.286516	-41.7154	7.26581	23.9466	0.680122	0.499387	0.5367	1334.42
		1.87027	0.193464	-45.6797	22.8356	28.1734	0.93205	-0.233086	0.277406	1176.59
		1.30465	0.0968971	3.57179	-11.692	61.4922	0.0421334	0.41261	0.909933	737.68
		1.91219	0.354661	-36.7316	21.1497	13.4395	0.517783	0.343475	0.783534	3472.35
		2.20697	0.0996545	-39.1432	20.7113	34.558	0.952346	-0.142009	0.269945	1430.23
		2.18279	0.0891566	-37.0489	6.86589	59.1327	0.886567	0.43918	0.145324	1823.84
		1.27493	0.556977	-14.8837	27.8479	12.0959	0.333188	-0.568449	0.752231	1986.53
		3.11813	0.470993	-15.1922	39.9398	10.7964	0.0414177	-0.216494	0.975405	5163.75
		1.36318	0.436704	-9.41704	13.8344	28.1501	0.977613	0.0162917	0.20978	1826.92
		1.63141	0.410088	-14.8963	32.239	12.9432	0.190371	-0.317388	0.928991	3944.1
		1.5295	0.114818	-39.6837	15.3759	52.758	0.955016	-0.0861498	0.283764	341.829
		1.64461	0.0903189	-12.2614	23.7289	19.3179	0.766667	-0.291878	0.571865	3189.64
		1.21212	0.334075	-12.0896	35.5177	24.3174	0.6316	-0.0232741	0.774945	1233.17
		4.65357	0.232843	-18.2924	16.7678	17.5377	0.512847	-0.102455	0.852344	3843.56
		2.34026	0.550913	-42.1105	25.6741	22.9577	0.871655	-0.391867	0.294377	1245.6
		1.84863	0.101677	-30.6855	-3.87445	34.6347	0.93905	0.227218	0.257987	702.225
		2.1884	0.114479	-31.4631	28.5511	31.8096	0.84287	-0.241285	0.48099	1070.32
		3.43447	0.103999	-47.4141	3.8519	27.3919	0.735112	0.358623	0.575326	1538.18
		1.7525	0.277495	-41.7154	7.26581	23.9466	0.665174	0.501767	0.552968	1275.1
		1.50197	0.267419	14.3433	-49.5535	35.9876	-0.277497	-0.772856	-0.570691	747.287
		3.05904	0.198609	-40.4588	-1.04146	38.6914	0.844501	0.234295	0.481585	1435.77
		2.56669	0.331401	-42.0728	12.5008	20.4157	0.857864	0.107059	0.502601	2504.58
		2.57731	0.073996	-40.203	32.0252	23.1179	0.80784	-0.494819	0.320232	2329.19
		1.75592	0.235877	13.8743	-7.97121	65.9659	0.730208	-0.671207	0.12758	1134.86
		2.01364	0.762353	2.98235	-45.1332	45.957	-0.133491	-0.985317	0.106446	867.838
		3.01597	0.17923	-14.3269	-1.97472	39.1939	0.431527	0.533866	0.727167	2143.54
		2.11482	0.179615	-40.1678	67.6947	31.8174	0.992935	-0.0871181	0.0805688	1409.54
		2.37266	0.103415	-26.2648	-14.1379	64.2846	0.523255	0.243912	0.816524	947.371
		1.94836	0.222706	-41.7656	24.8302	27.3359	0.738603	-0.57095	0.358443	1378.18
		3.03594	0.0912239	-39.0316	5.61278	32.5527	0.584232	-0.120786	0.802548	1292.77
		1.28482	0.437631	-20.4106	36.2227	20.5407	0.762476	-0.436548	0.477552	1272.08
		4.13659	0.209975	-44.8168	8.51521	36.3086	0.947637	0.0288345	0.318044	2402.44
		2.28232	0.551198	-32.7774	3.62556	61.8261	0.92504	0.379595	0.0144406	2698.3
		2.31676	0.210161	0.826537	-12.5049	51.5021	0.481311	0.663048	0.57333	1114.7
		2.72522	0.202862	-17.797	5.72805	74.7555	0.130488	0.982025	0.136384	1795.53
		3.26241	0.0599819	-24.2344	-2.85511	67.213	0.602721	0.516332	0.608382	3089.77
		2.10377	0.112316	-28.5059	0.385221	64.5196	0.848087	0.4287	0.311392	1345.75
		2.27471	0.185412	-33.57	68.0363	39.586	0.959721	-0.0384981	0.278304	2132.12
		1.89722	0.26569	-39.5358	11.5255	53.8314	0.966864	-0.172226	0.188449	1335.81
		3.43197	0.0647916	-29.602	0.450939	50.0008	0.799	0.480849	0.361086	2766.34
		2.18054	0.11449	-36.8658	17.4363	37.4018	0.928715	-0.077712	0.36256	2214.97
		2.59368	0.224114	-18.5018	18.1523	15.0802	0.388092	-0.00885114	0.921578	4562.29
		2.9399	0.411993	12.6804	-0.370765	78.4881	0.24119	-0.901565	0.359177	2323.44
		1.89479	0.225701	-35.0649	-37.5512	48.5882	0.919302	0.382407	0.0929977	306.205
		2.23261	0.189396	-14.3908	23.1535	17.5475	0.473403	-0.119516	0.8727	8699.28
		3.03375	0.185224	-5.38006	20.7608	30.0807	0.851225	-0.240314	0.466547	4105.78
		2.17144	0.155153	18.8707	22.7703	86.1152	-0.279815	0.668899	0.688678	2347.74
		2.06649	0.432539	-18.2924	16.7678	17.5377	0.524405	-0.0995944	0.845624	3147.39
		1.16497	0.313486	17.204	60.2224	19.4626	0.247158	-0.0926114	0.964539	4358.03
		2.52853	0.629063	-36.7316	21.1497	13.4395	0.529986	0.347072	0.773729	4372.01
		3.46227	0.158468	-18.4993	11.8069	66.8464	0.0394994	-0.443976	0.895168	1482.25
		2.13035	0.250499	-23.1934	48.5832	13.0926	0.294065	-0.558667	0.775511	4214.93
		3.12138	0.239556	6.47505	8.47346	51.4461	0.248567	-0.527132	0.812617	1482.17
		3.63914	0.0912698	-39.3627	-1.10717	53.2102	0.804984	0.435763	0.40263	2177.68
		1.90002	0.261755	12.6804	-0.370765	78.4881	0.397979	-0.848195	0.349541	2103.67
		2.77826	0.317242	8.3976	-17.1608	71.0213	0.52437	-0.766253	0.371337	1091.87
		2.13044	0.434905	-41.8045	62.425	35.4987	0.833631	0.204086	0.513234	2388.67
		2.62262	0.158059	-28.028	27.6762	50.5562	0.97108	0.038599	0.235612	2027.16
		1.94764	0.183008	11.3009	24.2534	92.479	-0.145556	-0.0597189	0.987546	1116.84
		2.80549	0.179459	6.46502	-14.7296	72.5558	-0.274737	-0.929281	0.246895	1879.94
		1.7772	0.302337	-15.1922	39.9398	10.7964	-0.00417149	-0.197609	0.980272	4123.2
		3.09995	0.0509703	-30.92	6.29231	33.8719	0.769869	-0.00523208	0.63818	2114.64
		1.8773	0.422137	-26.8492	52.061	18.6189	0.360625	-0.764263	0.534651	4205.96
		3.17026	0.219836	18.6374	-12.7331	48.2278	0.922868	-0.173699	0.343721	4124.86
		2.40936	0.391693	-24.0249	-4.23966	69.6705	0.659642	0.688721	0.300892	3259.65
		2.19864	0.315924	-45.0363	-13.3033	54.9609	0.955492	0.281035	0.0897466	776.59
		2.47931	0.206088	-41.7154	7.26581	23.9466	0.619192	0.503042	0.602951	2176.03
		1.43587	0.238411	12.6377	89.2396	72.0093	-0.123457	0.69161	0.711642	2820.54
		2.59983	0.182716	-45.6295	5.27116	24.7841	0.719511	0.297494	0.627536	1254.21
		3.4076	0.187732	-34.3049	-10.3973	11.7359	0.550013	-0.634426	0.543129	4393.74
		2.11276	0.120455	-2.57085	-3.55461	61.7173	0.173267	0.417711	0.891906	3041.63
		3.31773	0.119304	5.20965	-9.59504	83.694	0.252651	-0.312397	0.915738	2463.42
		3.72786	0.195711	-36.9398	19.3615	36.8651	0.803622	0.0480409	0.593198	1842.52
		2.42146	0.513245	7.39682	24.2131	40.703	-0.865792	-0.317112	0.387096	2647.77
		2.44968	0.23128	-25.1248	26.5929	9.00627	0.188957	-0.28956	0.938323	8248.06
		1.45566	0.193451	-5.38006	20.7608	30.0807	0.868476	-0.445309	0.217827	2847.99
		2.22919	0.0689761	-42.1105	25.6741	22.9577	0.858837	-0.42605	0.284396	1879.93
		3.15235	0.375634	-23.4518	43.1107	8.40371	0.340778	-0.411752	0.845181	2303.29
		1.83784	0.603351	3.42255	16.5799	66.0395	0.752946	0.0391956	0.656914	1921.59
		2.55252	0.461872	-17.3217	39.3644	9.02599	-0.138277	0.035026	0.989774	5624.07
		3.77204	0.379552	-20.9273	25.2778	11.163	0.589115	-0.260362	0.764954	7787.16
		2.6703	0.0900456	-39.0316	5.61278	32.5527	0.790046	-0.0639462	0.609703	2129.8
		2.18046	0.339328	-32.6093	46.1812	20.6802	0.716062	-0.574393	0.396645	2709.04
		3.60157	0.231314	12.6189	-2.83666	77.1041	0.566306	-0.72822	0.385997	2988.63
		3.38026	0.282669	-26.4378	-1.50528	64.9059	0.866664	0.446586	0.222385	3549.54
		2.63357	0.134352	-20.0494	0.22088	70.217	-0.00524079	-0.00374053	0.999979	1369.68
		2.01312	0.329195	-35.6831	-10.1945	20.1061	-0.654702	0.755779	0.0128059	526.294
		2.61085	0.0934256	-22.1049	-2.27973	68.9834	0.259788	-0.309273	0.914801	834.241
		2.82537	0.565748	-16.8652	23.422	11.3989	0.340801	-0.381407	0.859292	3873.64
		2.13805	0.248907	-22.5238	-20.7594	32.5646	0.505007	0.357675	0.785517	1365.13
		3.15136	0.766544	18.8481	-17.2904	76.5684	0.276137	-0.943209	0.184675	2728.61
		2.96372	0.104392	-15.744	14.5741	24.223	0.795796	-0.349986	0.494185	4656.17
		3.15108	0.20313	-20.2864	16.7331	17.6881	0.426784	-0.0298112	0.903862	3765.05
		3.25699	0.215744	-37.5555	19.124	28.6453	0.854179	-0.0895288	0.512213	1931.97
		1.29955	0.26846	-17.1988	44.2962	11.7941	0.223819	-0.333738	0.91571	2221.64
		2.23228	0.605466	16.9632	16.4192	85.955	0.969079	-0.209795	0.129889	2227.39
		1.43352	0.503954	-36.1547	58.9819	29.822	0.660282	0.172085	0.731037	1562.87
		1.15091	0.578347	13.3187	18.6787	64.7509	0.355841	-0.928885	0.102712	2168.1
		1.84125	0.7371	6.10509	18.0996	48.7625	-0.214475	0.483182	0.848844	2513.79
		2.21485	0.36841	-24.4977	46.8607	21.9994	0.52682	-0.328783	0.783813	2824.93
		1.82883	0.111334	-13.8591	2.11319	46.3403	0.892967	-0.412993	0.179015	1318.55
Av1			0
	-23 ms		0
		2.32848	0.110011	-32.1365	-4.91919	68.3512	-0.30148	0.146374	-0.94217	349.679
		1.26714	0.299154	-15.1797	35.5487	9.94903	0.0702327	-0.153894	0.985588	3202.09
		2.07573	0.135579	-39.5107	2.74326	52.1368	0.715992	0.256733	0.649187	505.005
		1.13795	0.487081	-9.85849	-2.20849	45.1922	0.76051	0.4083	0.504891	512.255
		2.02756	0.743004	13.3187	18.6787	64.7509	-0.208678	-0.62402	0.753029	1411.11
		1.90611	0.333886	-14.3269	-1.97472	39.1939	0.807459	0.225087	0.545294	1214.02
		2.15202	0.122676	-11.682	12.7183	24.459	-0.086529	0.370795	0.924675	543.068
		1.02294	0.0698407	-13.1606	48.0499	39.6078	0.764268	0.207832	0.610492	419.341
		2.30591	0.0512705	-34.2823	29.6634	21.2828	0.666366	-0.389383	0.635875	1094.04
		1.84808	0.297085	16.301	-18.2694	95.7662	0.709554	-0.703063	0.0472832	686.205
		2.41516	0.0714509	-34.3049	-10.3973	11.7359	0.576578	-0.495487	0.649653	1033.24
		1.6645	0.481245	21.1958	29.5249	65.3073	-0.232844	0.307238	0.922707	2419.51
		2.10963	0.316906	9.76208	11.449	69.1193	-0.234059	0.930366	0.282197	1369.05
		1.2499	0.0824758	-21.75	-1.16927	20.7481	0.572048	-0.183323	0.799471	2455.03
		1.59291	0.277924	-33.1135	30.8452	10.4551	0.2111	-0.24873	0.945288	2198.81
		0.849639	0.482712	12.6804	-0.370765	78.4881	0.800474	-0.399062	0.447203	488.877
		1.70963	0.166244	-19.3233	-11.4675	50.5484	0.758985	0.649038	0.0518771	1245.06
		0.97877	0.206559	-47.5257	18.9505	29.3972	0.20461	0.978837	0.00357012	100.501
		1.17928	0.603165	-42.5795	67.2564	52.9359	0.969146	-0.14915	-0.196243	812.125
		3.00891	0.0871413	1.5025	14.6199	66.7266	-0.697719	0.0484165	0.714734	2020.72
		2.09455	0.250394	9.93012	54.0047	27.9733	0.376678	-0.265859	0.887374	4049.23
		1.88665	0.205924	2.61239	-14.2583	74.7773	0.392366	0.900356	0.188169	957.417
		0.675472	0.678847	58.947	8.39511	29.0255	-0.769344	0.19347	0.608834	1081.33
		1.89107	0.201697	12.8121	52.1855	65.7673	0.236701	-0.907595	0.346763	1289.3
		1.42054	0.25267	12.792	-15.4693	76.4828	0.967559	0.2515	-0.024036	1581.78
		3.89035	0.0864783	-28.1509	22.7444	47.7881	-0.635298	-0.703298	-0.319012	1695.92
		1.73134	0.304204	-16.4927	7.45051	65.8487	-0.525518	-0.382889	0.759754	765.045
		1.3435	0.284409	7.92606	30.7669	49.2334	-0.987274	-0.125834	0.0972409	7146.62
		1.5906	0.218818	-12.0896	35.5177	24.3174	0.53025	0.213335	0.820562	2191.56
		2.17292	0.0866737	12.57	-9.69366	74.8727	0.499189	-0.865979	0.0298406	1852.09
		2.1821	0.187512	14.2694	-5.13079	98.4586	0.506868	-0.34392	0.790446	1648.32
		0.99075	0.71488	29.656	-22.655	85.6464	-0.804531	0.544735	-0.236631	777.102
		1.61499	0.17621	21.0767	-6.17371	108.685	0.167197	-0.351929	0.920973	883.485
		1.45288	0.446894	8.37001	19.2156	52.4537	0.918776	-0.0337039	0.393338	1226.81
		1.95831	0.151544	-42.4541	23.3453	44.4626	0.891245	-0.276799	0.359257	946.311
		1.20048	0.116401	-6.42473	21.3381	69.5595	0.398262	-0.0394521	0.916423	653.273
		1.96698	0.514423	-2.67118	-10.9232	5.4883	0.913138	0.209459	0.349722	2459.02
		1.37373	0.328519	26.3577	-24.4122	94.7036	0.739101	-0.378002	0.557534	1643.01
		2.53934	0.447348	-20.4106	36.2227	20.5407	0.720799	-0.455737	0.522257	1950.65
		1.70433	0.106393	-10.8317	2.78901	33.4415	-0.339717	0.859387	0.382159	1003
		1.74372	0.145092	-41.0006	18.0446	62.5122	-0.762311	0.215585	0.610249	427.527
		1.20943	0.209041	-47.0441	15.4745	61.5793	0.999244	0.0347716	-0.0173691	560.619
		1.44808	0.534409	-45.0137	26.7574	64.5077	0.992078	0.110632	0.0595139	1171.44
		1.26542	0.356161	44.1536	7.34485	72.0144	0.652453	-0.622943	-0.431563	1878.35
		1.48619	0.151162	19.588	-15.2938	113.439	0.356111	-0.474259	0.805148	2901.56
		2.47877	0.282506	-19.1314	46.7274	13.3285	0.100529	-0.535505	0.838527	2070.78
		1.59953	0.112261	-26.7213	1.80448	61.9117	0.933689	-0.261515	0.244613	654.55
		1.6614	0.192794	-45.1115	13.0434	60.0449	0.818547	0.259011	0.512731	212.566
		1.71245	0.650534	43.8927	29.4666	47.0632	-0.523305	0.85213	0.00518501	587.011
		1.69787	0.403445	56.4501	11.1004	76.3377	-0.505291	0.617424	0.602884	2245.88
		2.37732	0.477915	-12.457	-3.69908	10.3924	0.455402	-0.395416	0.797656	3855.45
		1.25176	0.114333	-7.06558	-12.6146	0.0267817	0.568989	0.123308	0.813048	1616.77
		1.40389	0.421965	-32.598	66.2115	25.4536	0.256163	0.424028	0.868666	1142.58
		1.09333	0.309205	14.0599	-3.74625	96.0011	0.680509	0.322838	-0.657787	841.115
		1.44475	0.236599	-20.7856	-32.5425	79.4915	-0.823993	-0.539044	-0.174545	404.2
		1.12758	0.394613	-5.85536	-34.1243	64.3064	0.5155	0.480038	-0.709805	695.359
		1.0916	0.170127	15.5109	-2.70151	62.2846	0.348345	0.783119	0.515151	823.484
		1.07946	0.479584	17.3595	-26.4105	81.3231	0.293144	-0.814682	0.50036	434.725
		1.57697	0.138884	-29.8992	32.5733	53.4747	0.97709	-0.0834776	0.195773	1072.81
		1.50729	0.226956	7.01557	13.8089	33.246	-0.920635	-0.0953464	0.378603	1711.45
		1.57578	0.181364	6.47505	8.47346	51.4461	0.0109658	0.612783	0.790175	868.771
		0.910792	0.122594	-5.08409	34.3086	63.7314	0.0393192	0.853457	0.519678	1139.9
		2.5524	0.403085	-39.1909	-10.5671	26.7059	0.841186	-0.0153329	0.540528	2914.15
		1.30872	0.319846	-13.0314	-5.3793	108.784	-0.422467	-0.5225	0.740618	665.513
		2.41438	0.218075	-12.0896	35.5177	24.3174	0.565411	0.037583	0.823952	3941.29
		1.50325	0.484615	-15.2537	37.4739	9.41232	-0.0244532	-0.130342	0.991167	3800.27
		1.50063	0.280864	-32.5366	68.6774	26.8376	0.248938	0.130097	0.959742	2302.02
		1.74118	0.0902558	-16.1742	-2.68715	14.5347	-0.583766	0.707349	-0.398591	905.563
		2.12989	0.375684	21.5181	9.86914	91.6426	0.602802	-0.0221348	0.797584	1465.17
		1.55037	0.289966	8.44651	-10.3038	73.2527	0.752924	-0.64018	0.152563	1128.61
		2.74466	0.284534	-12.0519	22.3444	21.7754	0.770086	-0.34157	0.538793	4401.68
		1.80473	0.0654546	-21.1706	9.06882	57.3929	0.287539	0.837519	-0.464632	547.321
		1.0034	0.773299	21.1619	-9.31733	82.4909	0.747955	-0.306995	0.588488	550.415
		1.78761	0.490382	21.1707	38.3072	67.002	0.529577	-0.43239	0.729786	1211.16
		2.1961	0.300521	7.39682	24.2131	40.703	0.99999	0.00238737	0.00381328	8916.77
		1.6273	0.232702	-28.3692	-2.24682	92.3234	-0.714995	-0.435281	0.547095	1379.01
		1.65023	0.191615	-18.1155	-5.38301	94.5657	-0.623352	-0.778478	-0.0735212	1257.99
		1.14099	0.783027	4.70048	30.2573	32.9442	0.847274	-0.349634	-0.399855	1511.58
		1.16556	0.201774	-8.15039	49.9789	53.2891	-0.464171	0.85411	0.234608	945.943
		1.84367	0.67896	11.3749	22.3282	93.0157	0.0968079	0.0454709	0.994264	569.744
		1.90786	0.10732	-41.7154	7.26581	23.9466	-0.904684	-0.408772	-0.120222	1039.74
		2.73983	0.114712	-35.5728	20.3771	55.2254	0.885845	0.0117658	0.463832	1011.57
		1.05127	0.299703	17.3457	2.40203	87.7912	0.0105732	0.483028	0.875541	668.819
		2.53123	1	6.10509	18.0996	48.7625	0.974795	-0.0873681	0.205286	4227.33
		1.73835	0.297389	39.2249	75.5366	49.0016	-0.788432	-0.612248	-0.0593872	2494.08
		1.33199	0.31286	-26.33	14.163	16.7552	0.387601	0.614229	0.687378	2896.3
		1.31744	0.660871	-38.935	43.7482	42.6362	0.78251	0.0512495	0.620525	580.517
		3.02394	0.0706837	-18.6724	3.19083	35.9638	0.739235	0.224017	0.635097	1035.54
		1.79302	0.206502	-14.2579	72.5371	30.7098	0.487195	-0.535134	0.690125	2871.22
		1.81778	0.22254	-21.296	31.7312	34.3625	0.549009	-0.00542153	0.835799	2090.69
		1.76185	0.549465	23.1673	-10.501	55.6101	0.643399	-0.713875	-0.276444	1859.91
		1.51127	0.316501	-19.9014	-24.8783	39.7866	0.751456	-0.507016	-0.422196	307.86
		1.10092	0.228027	-7.84313	41.0596	28.7055	0.618043	0.0921443	0.780726	1066.92
		1.78497	0.585969	18.1044	75.2261	88.0635	0.0183723	0.7537	0.656962	1718.48
		1.76544	0.316638	-35.6831	-10.1945	20.1061	0.563335	-0.489878	0.665336	1020.27
		1.01201	0.208704	-20.1359	6.53721	70.5277	-0.244753	-0.723114	-0.645912	785.066
		2.07378	0.216766	-4.97373	43.6315	67.3468	0.472495	0.819665	-0.323879	611.05
		1.45047	0.161989	3.55924	-7.3009	62.3395	0.454417	-0.667713	0.589631	602.622
		2.00077	0.0605347	-11.3697	-8.89183	103.408	0.106935	-0.0590918	-0.992508	568.898
		1.02292	0.293364	-43.7834	9.15631	23.5603	0.793934	0.532328	0.293762	476.027
		1.71595	0.441369	-26.5896	33.112	17.687	0.534086	-0.3064	0.787953	923.645
		0.752935	0.263341	-27.1865	-8.62887	106.532	-0.363229	0.665286	0.652272	90.7216
		1.54342	0.18992	-17.797	5.72805	74.7555	-0.216568	0.255462	0.942251	1055.07
		1.5795	0.0958293	-41.4558	9.56555	54.5185	0.962339	0.100462	0.25261	699.805
		1.73904	0.135052	-41.4922	-1.68256	51.4398	0.971228	0.220942	0.0888895	1574.1
		1.12208	0.15201	1.43227	-35.4704	80.8315	-0.782672	-0.610958	-0.118978	304.852
		2.67972	0.591869	-21.4314	31.1905	32.4417	0.638026	0.116527	0.761147	2925.75
		1.38642	0.311917	-9.41704	13.8344	28.1501	0.969835	0.146958	0.194482	1461.94
		1.26855	0.613701	-14.7483	28.3885	14.0166	0.217069	-0.528203	0.820903	2734.56
		1.77549	0.0788279	-23.9171	11.4287	21.5197	0.283113	0.475423	0.832958	878.259
		1.00834	0.333853	-15.571	23.1902	55.1056	0.958666	-0.149627	-0.242014	759.008
		1.22922	0.373806	14.085	-12.5285	94.3064	0.908757	-0.126977	-0.39754	1186.11
		4.59417	0.0771873	-41.7154	7.26581	23.9466	0.611636	0.50837	0.606186	2325.85
		1.82187	0.672846	-1.61145	-0.988286	48.4322	0.567993	-0.812431	-0.131682	1051.69
		1.23944	0.270935	-34.5594	-25.3879	84.6963	0.844272	0.496646	-0.201365	228.916
		2.81754	0.0733857	-26.4892	19.2319	42.4122	0.646502	0.514439	0.563371	942.194
		3.18673	0.130861	-26.33	14.163	16.7552	0.342819	0.592693	0.728828	2755.63
		1.23013	0.199629	-36.1371	-0.597504	69.4993	0.696302	0.563577	0.44446	566.955
		1.7131	0.217213	-31.7791	-31.4029	40.3783	-0.892431	-0.445252	-0.0729135	432.45
		2.16422	0.14543	-43.3997	-8.0336	51.2796	0.857947	0.0291426	0.51291	412.332
		2.02753	0.703748	-26.33	14.163	16.7552	0.429088	0.582181	0.690615	3604.6
		2.03848	0.210903	1.51504	10.2288	65.8793	0.518073	-0.53486	0.667477	2442.68
		1.59351	0.260224	12.1512	-6.92457	69.9578	0.717664	-0.679436	0.152727	1084.76
		1.95425	0.721078	-30.6203	-32.1754	82.1642	-0.844569	-0.533577	0.0446947	661.233
		2.71725	0.205801	-8.33223	-6.26169	37.8954	-0.258179	0.605338	0.752934	2064.58
		1.54488	0.299994	-29.2245	62.8708	42.8162	0.942235	-0.323982	-0.0850208	1364.46
		2.68668	0.0603955	-28.3328	-12.2474	63.8983	0.690974	0.213296	0.690695	846.734
		1.6856	0.0790425	-38.4033	1.45915	39.9251	0.798416	-0.328487	0.504608	913.305
		2.1545	0.422703	-23.0693	29.0935	10.2399	0.51919	-0.1105	0.847485	3115.8
		1.26049	0.104323	-5.85536	-34.1243	64.3064	-0.975121	-0.220864	0.0189023	373.213
		3.17698	0.320294	-26.4378	-1.50528	64.9059	0.881925	0.392655	0.260827	2656.13
		1.96153	0.719357	-39.4981	-1.64785	51.2894	0.943861	0.278984	0.176903	2696
		1.47528	0.520438	17.8975	49.0165	105.868	-0.0614098	0.414513	0.907969	1669
		2.50907	0.316475	-22.0434	0.186166	70.3674	0.227253	0.762335	0.605972	1226.83
		2.07377	0.14348	-12.1585	-17.7454	64.3054	0.724911	0.644289	0.243715	1965.14
		1.67939	0.306357	-23.1006	-16.0942	79.1897	0.851773	0.513809	-0.102389	1388.01
		2.0333	0.0954384	-31.3151	45.9493	64.3869	0.915797	-0.323082	0.238609	1598.14
		0.826412	0.349409	-34.4616	-11.6739	89.1591	0.970487	0.224202	0.0888182	387.992
		2.90988	0.0460652	-32.7774	3.62556	61.8261	0.942274	0.268354	0.200267	1879.58
		1.72284	0.108894	-36.3466	0.78704	67.0419	0.821351	0.398491	0.408152	1150.62
		1.56196	0.273986	-20.704	16.3294	38.6562	0.837697	-0.0209035	0.545735	893.102
		2.40412	0.34836	4.17501	-7.06343	70.5593	-0.0732894	-0.982054	0.173778	2410.26
		2.06269	0.337229	12.6804	-0.370765	78.4881	-0.433233	0.875756	-0.212982	2259.51
		1.35881	0.100881	-28.9009	-2.4552	32.0269	0.863403	-0.132416	0.486828	838.501
		2.63508	0.919631	12.1248	26.2791	77.2732	0.30741	0.645525	0.69914	1980.02
		1.68592	0.204381	3.00367	40.5977	92.6284	-0.595948	0.790548	0.140995	2370.3
		1.44007	0.587455	15.2275	0.60825	59.2904	0.571603	0.464649	0.676292	1287.7
		1.07066	0.401027	15.5109	-2.70151	62.2846	-0.37809	0.524622	0.762771	1966.83
		2.01415	0.504388	-26.33	14.163	16.7552	0.44875	0.543321	0.709525	4047.29
		2.90238	0.0944677	-27.9515	-1.84319	71.3553	-0.750459	-0.603553	0.269323	1225.12
		1.84765	0.313793	5.59968	27.185	44.1582	-0.0831228	0.0225691	0.996284	1490.62
		2.20022	0.242319	-33.0395	28.92	10.9918	0.084335	-0.434351	0.896787	2309.12
		3.17545	0.0943651	-43.5828	-18.604	73.0105	0.848926	0.527649	-0.0301845	1316.88
		2.43387	0.463426	6.50139	-3.48147	75.6345	0.186055	-0.948263	0.257258	2222.88
		2.07901	0.288748	1.62666	-4.86973	63.874	-0.0985381	-0.982298	-0.159314	1741.35
		1.85499	0.574432	-42.0264	68.2007	33.8886	0.97117	-0.23709	0.0248571	1959.29
		2.58005	0.126871	-25.1837	17.7816	59.3884	0.72611	0.401262	0.558349	1267.8
		2.07329	0.158013	5.38021	26.6152	94.3142	-0.327851	0.157371	0.93153	1772.1
		2.42789	0.193954	4.17501	-7.06343	70.5593	-0.173226	-0.950535	0.25783	4327.18
		1.55634	0.148491	-12.3228	42.5118	49.4377	0.283536	0.665416	0.690528	732.253
		1.88509	0.241118	14.6744	-0.336051	78.3378	0.506037	-0.715024	0.482356	2114.75
		1.28468	0.637756	3.42255	16.5799	66.0395	0.488852	-0.471084	0.734237	1478.78
		2.50051	0.236716	22.2806	-11.8198	43.5488	0.988908	-0.00658511	0.148386	2283.95
		1.38908	0.800585	-27.9515	-1.84319	71.3553	0.636274	0.748115	0.188359	1359.67
		1.88478	0.26805	-46.9689	-10.8721	56.4953	0.945866	0.313495	-0.0840173	579.081
		1.7535	0.215796	-38.9325	-5.09466	31.3947	0.553454	0.169555	0.815438	1180.38
		1.51611	0.671359	-0.432592	65.894	79.5025	-0.45641	0.706798	0.540488	2524.11
		1.6945	0.200011	-38.3895	-27.3534	33.457	0.73699	0.489825	0.465743	1882.21
		2.55978	0.252053	-18.3037	-3.26254	12.7643	0.512581	-0.451691	0.73023	6124.99
		1.82269	0.146687	-2.57085	-3.55461	61.7173	0.171587	0.455736	0.87342	2641.27
		2.9116	0.0735739	1.08614	-10.2051	82.074	-0.0803081	-0.279017	0.956922	1242.28
		2.86168	0.128096	14.406	-29.0116	94.7586	0.783114	-0.608287	0.129305	1132.19
		2.17175	0.567443	26.5471	40.1281	5.71757	-0.139501	-0.385639	0.912043	2716.04
		2.41733	0.230587	-25.1248	26.5929	9.00627	0.181921	-0.30437	0.935021	6216.1
		0.930252	0.28886	32.9995	59.2235	95.6828	0.563304	0.308147	0.766639	1070.17
		1.65683	0.093797	-42.1105	25.6741	22.9577	0.794378	-0.550113	0.257562	848.722
		2.21088	0.771	-23.4518	43.1107	8.40371	0.257817	-0.40054	0.87926	1523.76
		1.18421	0.1189	-35.1765	-1.2039	82.0973	0.377008	0.915436	-0.140861	328.375
		2.03958	0.499794	-14.6718	-22.3796	3.31187	0.422709	0.307022	0.852675	2163.68
		3.15954	0.365093	-23.0693	29.0935	10.2399	0.541929	-0.14609	0.82763	6104.56
		2.22202	0.0830419	-33.0846	-8.7039	54.9059	0.782466	0.452051	0.428248	952.691
		1.8914	0.263218	-16.8652	23.422	11.3989	0.291804	-0.221097	0.930573	2615.75
		2.91449	0.118573	6.83373	0.0657674	80.8601	0.0804336	-0.843767	0.530649	1636.91
		2.85295	0.193311	-22.0434	0.186166	70.3674	0.482487	0.668626	0.565814	2304.28
		2.08182	0.269112	-27.1263	-2.99026	82.0325	-0.601409	0.272454	0.75105	790.641
		2.1212	0.274284	-6.58526	8.3309	37.8296	-0.957429	0.022791	0.287767	2150.4
		2.89853	0.068169	-26.4378	-1.50528	64.9059	0.306063	-0.711869	0.632114	873.695
		1.15034	1	7.78184	-17.3982	62.8016	0.0985128	-0.812824	0.574119	750.889
		2.28163	0.197358	-12.1585	-17.7454	64.3054	0.300908	0.213162	0.929525	815.295
		2.14607	0.780196	21.271	3.17828	60.2233	-0.116676	-0.952496	0.281314	4760.69
		1.72955	0.109196	-12.2614	23.7289	19.3179	0.797862	-0.329437	0.504864	4190.93
		1.86594	0.354996	8.96446	-23.7803	77.0097	0.688458	-0.708605	-0.15461	788.638
		2.48742	0.243638	-39.7214	7.30052	23.7962	0.529109	0.435532	0.728255	2769.55
		1.35152	0.220695	-42.7363	23.4823	67.3515	-0.761329	0.647167	-0.0393989	351.187
		1.6321	0.56818	37.4202	27.7113	93.8289	0.859484	-0.442226	0.256365	1116.4
		1.19536	0.767754	-5.50923	-38.1409	94.5677	-0.0450163	-0.90131	0.430829	518.402
		1.22048	0.300086	22.7685	38.6742	8.47581	0.432057	-0.402142	0.807223	3279.4
		2.3467	0.327937	6.10509	18.0996	48.7625	-0.490308	0.436943	0.754108	3852.94
		2.03541	0.616404	-15.2537	37.4739	9.41232	-0.0060772	-0.109314	0.993989	6075.28
		1.72578	0.0469996	-31.7314	-0.124449	48.2304	0.882331	-0.0559964	0.467285	1111.21
Av1
	-33 ms
		2.47233	0.140619	-20.7392	23.1573	92.9644	0.688785	-0.138329	-0.711646	1305.24
		1.34428	0.0861346	-24.1955	-19.2012	90.5541	-0.193797	0.597563	-0.77805	144.653
		1.69961	0.36488	26.3816	-30.0217	67.1259	0.560347	-0.810466	-0.170748	653.97
		1.10268	0.467539	-6.36328	2.55524	39.4397	0.875943	0.337365	0.344831	395.015
		1.48852	0.238448	19.4902	-29.0078	108.977	0.171798	-0.650791	0.739565	1648.21
		1.56482	0.305788	-6.12876	-7.61152	40.2025	0.748974	0.178302	0.638159	747.372
		1.79726	0.273409	7.01557	13.8089	33.246	-0.670614	0.0987842	0.7352	2028.9
		1.08241	0.0989996	-25.0257	37.1342	39.3521	0.526853	0.776046	0.346669	452.471
		1.60514	0.140135	-27.0461	49.0544	15.3141	0.440192	-0.666576	0.601588	1869.47
		1.66187	0.33381	17.7156	-7.22406	90.4747	0.626122	-0.756323	0.189598	884.838
		2.11944	0.107393	-34.3049	-10.3973	11.7359	-0.518288	0.82545	0.223629	234.576
		1.52693	0.369814	-20.3441	4.74904	93.9533	-0.779747	-0.0454457	0.624443	1544.27
		2.12174	0.337693	6.4136	27.2563	81.5658	-0.923214	0.383909	0.0170134	1727.96
		1.0953	0.214636	3.51033	-14.1579	60.1081	0.499207	0.497016	0.709766	1047.37
		0.985208	0.632466	7.01557	13.8089	33.246	0.0752474	0.16259	0.98382	2054.33
		0.973696	0.371164	51.1352	-9.50344	107.502	0.882642	-0.176161	0.435787	412.107
		1.60977	0.0904752	-41.7242	-19.11	70.9394	0.923746	0.383005	-0.000129593	2327.5
		0.935162	0.219269	17.1475	23.8169	90.1071	-0.235905	-0.586484	-0.774845	913.398
		1.28019	0.617081	4.75065	33.9415	61.0587	-0.959408	-0.0335472	-0.28002	2196.51
		3.00133	0.159361	8.06275	6.88616	45.5334	-0.868633	0.187978	0.458412	2590.2
		2.1698	0.364931	1.92764	87.0695	35.8903	0.448722	-0.789059	0.419564	2894.83
		1.64935	0.18318	12.6804	-0.370765	78.4881	0.15789	0.987437	0.00631755	1248.36
		0.65117	0.266845	-25.9801	-41.8691	61.6581	0.601936	-0.0379522	-0.797642	102.602
		1.57504	0.21306	12.1863	28.745	78.6572	-0.185842	-0.982445	-0.0162773	1100.73
		1.74714	0.179445	-25.7255	-5.62981	20.2015	0.478982	-0.145254	0.865724	2080.1
		3.02387	0.146938	-26.2071	40.3436	51.0271	-0.94184	-0.253929	0.220128	927.451
		1.69764	0.0945753	-44.7403	0.244557	88.6115	-0.85426	-0.205479	0.477513	730.136
		1.29937	1	7.92606	30.7669	49.2334	-0.987375	-0.135264	0.0824251	7616.59
		1.16158	0.194112	-9.31671	-0.0457932	52.8752	0.923062	0.31249	-0.224292	700.742
		1.83288	0.110598	12.644	-11.6189	75.4094	0.629334	-0.775402	-0.0518722	1565.48
		1.60677	0.22382	6.7961	13.2391	83.4021	0.531943	-0.804048	0.2656	1039.89
		1.10276	0.367598	60.7806	37.9201	60.1528	0.606137	0.338601	-0.719685	336.328
		1.62738	0.150567	14.7986	1.42302	106.989	-0.610827	-0.0998616	0.785442	1068.41
		1.45764	0.341755	12.3468	20.5034	78.8833	0.569009	0.125504	0.812698	1128.49
		1.35693	0.315324	-43.4498	9.53084	54.6689	0.989576	-0.0251229	0.141804	804.665
		1.2217	0.213016	10.7616	-5.50341	105.058	0.881037	-0.359302	-0.307696	909.125
		2.01191	0.365511	37.8755	-6.30714	38.8149	0.350897	0.599347	0.719481	1102.03
		1.85733	0.28873	42.6913	-13.7302	100.958	0.641942	-0.498442	0.582638	2363.12
		1.36522	0.124718	1.86243	3.03952	122.024	-0.208229	-0.316589	0.925426	1064.67
		1.59067	0.0426844	-13.0728	17.3122	33.6764	-0.495355	0.867789	-0.0395664	851.705
		1.44362	0.217741	-41.1761	58.2714	42.8711	-0.968484	-0.010508	-0.248853	745.506
		1.16014	0.283124	9.70313	-18.611	87.9976	0.851107	-0.147043	-0.503979	688.935
		1.04663	0.518545	-3.27064	-25.0699	74.0705	0.653722	0.081907	-0.752289	412.246
		0.953091	0.55711	-38.6629	41.6569	72.3608	0.865593	-0.284253	-0.41225	1002.21
		1.5917	0.267111	13.6774	10.271	94.1649	0.613074	0.303512	0.729398	2082.39
		2.35502	0.419993	12.1123	30.6702	78.1205	-0.132406	0.94806	0.289224	973.27
		1.61632	0.157913	-30.377	5.28229	67.438	0.944948	-0.257589	0.201798	810.209
		1.36875	0.229465	25.8285	-30.966	86.1732	0.373056	-0.749032	-0.547522	478.787
		1.88239	0.45621	-20.0293	46.627	27.9977	-0.783478	0.0194338	-0.621116	1373.38
		1.6294	0.6101	50.0491	13.7653	71.8739	-0.303855	0.800213	0.51704	3236.34
		1.94819	0.752794	16.2609	1.24936	46.542	-0.124037	0.987671	0.0954998	1501.79
		0.975209	0.560441	-14.8837	27.8479	12.0959	0.278967	-0.0941665	0.955673	1292.08
		1.18672	0.349888	-15.1797	35.5487	9.94903	0.052032	-0.151273	0.987122	1496.96
		0.87803	0.261962	12.8033	4.56102	81.2562	0.685639	0.606663	-0.402317	554.39
		1.60599	0.203127	-17.7707	-6.22688	98.9439	-0.142904	-0.962533	-0.230454	1047.75
		1.46837	0.404334	-1.78201	-15.9498	69.3158	0.59855	0.368071	-0.711521	693.338
		1.23899	0.313918	21.271	3.17828	60.2233	0.337293	0.937067	-0.0902168	1829.23
		1.09812	0.331454	12.1512	-6.92457	69.9578	0.217863	-0.636808	0.739602	496.569
		1.21206	0.101128	-32.1026	33.9231	51.1676	0.958335	-0.285273	-0.0146308	955.882
		1.70807	0.218767	17.9928	47.8272	27.0612	-0.395236	-0.689293	0.607176	1476.68
		1.23586	0.230364	7.07953	-11.3194	54.8924	-0.169879	0.826231	0.537106	659.251
		1.00093	0.178074	0.0602739	39.951	53.4503	0.180504	0.920818	0.345706	1853.8
		1.96126	0.682089	-35.6831	-10.1945	20.1061	0.615529	-0.513872	0.597544	2674.56
		1.26107	0.103616	-39.4254	20.8484	57.4469	-0.922288	0.385096	0.0329441	653.716
		1.90884	0.0632965	-41.284	21.3543	59.518	0.954959	0.128041	0.267691	1604.29
		1.06201	0.136152	11.3285	-33.3717	79.5429	0.00664182	-0.657811	0.753153	503.444
		1.159	0.184311	-21.997	13.3886	20.8326	0.505766	0.310978	0.80467	1444.51
		1.80336	0.101403	-25.9111	11.394	21.6701	-0.760043	0.235379	-0.605748	1085.6
		2.02266	0.856963	12.2377	8.00783	101.151	-0.0852288	0.0721036	0.993749	869.644
		1.31591	0.146003	-14.5338	-6.93561	88.5026	0.208729	-0.828829	0.51911	789.119
		2.59014	0.0995548	-12.0519	22.3444	21.7754	0.755187	-0.328808	0.567078	3943.31
		1.98985	0.05642	-19.8914	19.5735	50.1808	0.246987	0.968862	0.017434	579.893
		0.912116	0.607259	37.814	-30.0218	5.92701	0.36409	0.619128	0.695787	359.001
		1.76522	0.268673	23.8696	4.66887	95.0231	-0.0474503	-0.278243	0.959338	1746.6
		1.84506	0.544756	11.0538	17.5626	61.0597	0.774434	-0.343591	0.531223	3345.99
		1.43727	0.384365	-21.3273	-13.4565	103.312	-0.695347	-0.35859	0.622821	1271.99
		1.58208	0.217219	-9.96634	-17.8768	93.3429	-0.880138	-0.473896	0.0279426	1239.02
		0.938773	0.101633	17.5927	-12.1558	87.7066	-0.112047	-0.00410368	-0.993694	320.762
		1.27977	0.0980066	-23.6311	1.77347	76.2801	-0.947042	-0.0770647	-0.311725	693.836
		1.6332	0.0956956	6.74594	30.8035	86.7914	0.698729	-0.00126804	0.715385	798.66
		1.31851	0.328027	-9.13361	10.5246	31.1443	-0.945857	0.256272	0.199196	1826.79
		2.14893	0.301346	-19.5553	-7.64614	101.552	0.831502	-0.225184	-0.507835	578.725
		0.975418	0.266586	12.3606	12.9396	103.919	-0.209673	0.150797	0.966073	939.41
		1.99238	0.198131	13.3187	18.6787	64.7509	0.925356	-0.37801	0.0287045	3588.79
		1.73039	0.139735	35.988	76.2454	59.4429	-0.669376	-0.696111	-0.259548	3458.46
		1.37734	0.0850241	-25.6289	32.5056	30.285	-0.0166048	0.831063	0.55593	371.985
		1.09283	0.40666	-28.0155	23.2851	49.7089	0.328946	0.748126	0.576283	541.933
		2.7842	0.0989184	-22.3883	1.03004	65.9892	0.534231	0.45292	0.713765	1353.18
		1.63031	0.737862	2.66882	43.3959	35.6366	0.879739	-0.425654	0.211843	2677
		1.91311	0.162064	14.0599	-3.74625	96.0011	0.903416	-0.380959	0.19675	1583.58
		1.59001	0.180311	-39.8405	-7.14941	98.6774	0.873135	0.221081	-0.434464	1224.55
		1.63455	0.136646	-25.4396	-15.285	74.9619	0.753948	-0.219696	-0.619109	813.404
		0.892823	0.138107	-28.7366	-41.4636	78.3984	0.595493	0.617974	-0.51332	186.454
		1.98731	0.453649	1.68435	70.8605	82.1202	-0.646309	0.64027	0.415136	1083.78
		1.62017	0.16785	-35.6831	-10.1945	20.1061	0.518501	-0.358397	0.776343	538.387
		1.56935	0.0812421	-26.7213	1.80448	61.9117	-0.790906	-0.506251	-0.343771	919.736
		1.75067	0.175184	-1.66287	40.9976	57.4423	0.298326	0.904268	0.305453	998.773
		0.811077	0.304823	-7.85065	-30.9863	38.5737	0.120459	0.289945	0.949432	283.45
		2.10485	0.0358311	-7.8494	-12.9103	95.9606	-0.600381	-0.295526	-0.743106	557.147
		1.07793	0.150173	-42.1105	25.6741	22.9577	0.523841	0.394025	0.755205	181.336
		1.5994	0.122527	-27.1263	-2.99026	82.0325	0.0796895	-0.996642	-0.0187967	684.23
		1.00032	0.280074	-48.1653	24.3225	48.7552	0.851165	-0.498214	-0.16523	244.343
		1.47275	0.11937	-23.5697	4.23937	77.6641	-0.0704532	0.6073	0.791342	648.296
		1.46127	0.353127	-29.3411	-21.6708	74.952	0.825621	0.524737	-0.207368	1046.58
		1.1156	0.335099	-36.1873	-4.28179	41.3849	0.906402	0.29821	-0.299176	1336.09
		0.945359	0.150467	-29.2834	32.8107	61.6945	-0.848781	0.456993	0.265946	706.817
		1.99851	0.207611	12.3919	58.1273	34.9693	0.866535	0.227937	-0.444028	1264.76
		1.36517	0.0893036	-27.6581	18.0501	53.2398	0.514437	0.767065	0.383362	1460.88
		0.768891	0.288552	-47.9559	22.9379	51.2127	0.985219	-0.155254	-0.0723816	635.982
		2.2123	0.0461137	-23.9171	11.4287	21.5197	0.137994	0.668068	0.731193	783.184
		1.02671	0.195003	-8.1228	13.6025	71.8567	0.991513	-0.0297949	-0.126547	754.02
		1.33025	0.232903	14.085	-12.5285	94.3064	0.905875	-0.0663193	-0.418321	1366.76
		2.3782	0.206087	-19.6945	1.33133	21.9818	0.341386	0.184794	0.921578	921.865
		1.4728	0.222356	12.1888	-41.3466	35.9119	0.267776	-0.8061	-0.527729	963.351
		1.06978	0.45625	-45.553	-2.99949	77.087	0.973582	0.154174	-0.168431	315.341
		1.58303	0.10255	-27.6957	9.9747	24.278	0.132798	0.668966	0.731334	253.728
		2.1061	0.256751	-6.76961	-20.3155	2.17363	-0.28217	0.632866	0.721014	432.969
		1.69034	0.379359	11.5856	-24.7265	58.3486	-0.686234	0.453225	-0.568921	585.895
		1.50067	0.23181	-25.3279	-30.3836	72.9566	-0.868924	-0.454944	-0.194928	407.093
		1.64302	0.331612	-32.0863	-22.4836	64.9619	0.875355	0.382934	0.295152	553.364
		2.46275	0.320098	-24.3485	18.5889	17.4521	0.609131	0.211032	0.764477	2624.61
		2.23205	0.391111	4.70048	30.2573	32.9442	-0.413099	-0.23224	0.880576	2309.92
		1.83166	0.251986	1.33069	2.83115	61.7271	0.168748	-0.635158	0.753723	1390.23
		2.10578	1	8.68856	30.3267	32.6435	-0.544997	-0.831888	-0.104596	1867.73
		2.24594	0.308712	8.59324	-10.9815	48.443	-0.165877	0.694491	0.700119	1157.69
		1.0934	0.695521	8.95944	31.408	36.485	0.961837	-0.14118	0.234388	1474.45
		2.14692	0.142165	-24.0249	-4.23966	69.6705	0.524073	-0.159837	0.83654	549.113
		1.04162	0.334416	-45.543	20.2036	55.9773	0.880241	-0.416923	0.226607	466.68
		1.99747	0.90029	38.0949	15.5114	20.1627	-0.435597	0.335616	0.835235	2650.03
		1.26278	0.0891894	-30.92	6.29231	33.8719	-0.699312	0.570158	-0.431142	306.945
		2.2557	0.268616	-32.1365	-4.91919	68.3512	0.90506	0.187449	0.381745	1798.75
		1.73006	0.706471	-41.2827	-3.06711	53.8973	0.960785	0.277209	-0.00688936	2232.25
		1.50083	0.610316	12.6541	11.5842	54.2997	-0.904793	0.366097	-0.217538	3518.65
		2.08618	0.303364	-18.1544	10.963	71.2246	-0.19294	0.844501	0.499592	971.411
		1.78401	0.405433	-20.097	-31.0576	62.3649	0.566448	0.793247	-0.223373	1319.45
		1.55493	0.441017	-5.6221	-19.8697	70.6899	0.612568	0.790263	-0.0156049	1458.29
		1.94275	0.143691	1.97405	-12.059	120.018	0.107202	-0.960999	0.254928	248.681
		0.704908	0.524892	6.34212	-40.9101	38.2838	0.176908	0.909733	-0.375618	545.546
		2.1917	0.124202	-31.9145	-10.6948	69.9614	0.983344	0.141016	0.114668	1449.29
		1.73835	0.109162	-45.6759	-7.93127	74.3189	0.950897	0.272345	0.147049	817.63
		2.17706	0.157832	-23.6311	1.77347	76.2801	0.872206	-0.48811	-0.0317194	755.572
		2.6219	0.149004	-22.1049	-2.27973	68.9834	-0.271949	-0.926121	-0.261426	1221.33
		2.27305	0.240022	12.6929	-4.76188	77.6408	-0.682234	0.723972	-0.102087	2277.22
		0.945441	0.335437	-15.0643	-10.3167	54.0892	0.952129	-0.193049	0.237027	705.751
		1.93854	0.481647	8.3211	33.6073	81.7261	-0.956576	0.263165	0.125325	2571.44
		1.29231	0.327893	3.00367	40.5977	92.6284	-0.715916	0.691692	0.0950067	1957.67
		1.01063	0.358156	0.530566	-4.80401	49.3552	-0.111538	0.842961	0.526285	861.727
		1.09795	0.207173	18.6374	-12.7331	48.2278	0.203013	0.628049	0.751226	921.748
		1.92891	0.36043	-41.7154	7.26581	23.9466	0.68228	0.524549	0.509256	2354.33
		2.59258	0.0944444	-8.1228	13.6025	71.8567	-0.687036	-0.383207	0.617361	1780.92
		1.53167	0.532652	5.30748	25.3677	119.661	-0.0606339	0.277786	0.958728	1817.48
		1.79796	0.311882	8.06275	6.88616	45.5334	-0.117109	-0.494997	0.860966	708.231
		2.78263	0.141291	-43.5828	-18.604	73.0105	0.848705	0.525888	-0.05606	1297.86
		2.44914	0.431562	9.76208	11.449	69.1193	0.224804	-0.857636	0.462519	5170.12
		2.04466	0.279129	-28.7893	3.69498	61.5254	0.321628	-0.937756	0.13103	376.116
		1.41718	0.730028	-41.9524	66.2755	34.4253	0.932048	-0.293349	0.212681	955.619
		1.35849	0.203385	-16.3711	15.555	42.7337	0.623661	0.392659	0.675919	783.006
		1.98675	0.122337	8.77885	14.4922	109.982	-0.145322	0.0494662	0.988147	1793.95
		1.91525	0.108456	-14.5338	-6.93561	88.5026	-0.386018	-0.894003	0.227481	3243.31
		1.17206	0.0971058	-16.6244	-23.857	110.073	-0.591531	-0.442678	0.67389	530.736
		1.38133	0.274307	15.5109	-2.70151	62.2846	0.464089	-0.789802	-0.401042	2887.76
		1.24611	0.610744	3.42255	16.5799	66.0395	0.50901	-0.487526	0.709385	1404.9
		1.81195	0.0719452	-32.4049	-33.5947	84.772	-0.674522	-0.721776	-0.155113	337.775
		1.02654	0.425964	-24.1779	76.0478	59.5762	-0.734442	0.656563	0.171811	898.437
		1.47718	0.472203	-42.3776	-6.1741	65.2616	0.952326	0.233403	0.196464	625.652
		1.71793	0.358369	12.6541	11.5842	54.2997	-0.760029	0.611018	-0.221388	2752.76
		1.52743	0.85952	36.9148	15.548	57.7207	-0.597272	0.757602	0.26326	3498.45
		1.38798	0.326177	-34.118	-30.5937	36.1504	0.812053	0.456473	0.363595	1185.06
		1.8142	0.25727	-18.4391	-3.80322	10.8435	0.424206	-0.560145	0.711538	3384.84
		1.50572	0.133264	-32.4199	-22.8582	33.8532	0.788621	0.456781	0.411616	1710.63
		2.16355	0.0524831	-25.3041	-14.7443	76.8826	0.598348	0.200204	0.775821	615.535
		2.52378	0.0967627	26.0379	-32.3505	88.6307	0.722007	-0.671141	-0.168155	1824.89
		1.88518	0.852505	28.5411	40.1629	5.56719	-0.200076	-0.33294	0.921477	2657.04
		1.87149	0.200083	8.06275	6.88616	45.5334	-0.628646	0.329973	0.704218	2077.99
		1.15924	0.951243	31.9674	-8.3365	39.8027	-0.883103	0.389	0.262312	964.046
		1.31281	0.0946325	-42.049	28.14	24.3418	0.582672	-0.745554	0.323484	224.74
		1.49039	0.415755	-14.1651	7.85974	96.8069	-0.74215	-0.0919595	0.663896	921.652
		0.751263	0.103313	-47.6461	7.67324	78.3953	0.782078	0.62317	-0.00366298	140.205
		1.98051	0.49389	37.8629	40.5814	102.67	0.69273	0.429784	0.579147	2295.4
		2.25836	0.652258	10.6236	21.5501	82.8752	0.539443	0.242002	0.806496	1007.88
		1.5052	0.141414	-28.013	-25.5578	38.4674	0.7662	0.511968	0.388364	1162.32
		1.21282	0.73966	7.93483	78.3914	33.7444	-0.240183	-0.378386	0.893944	599.438
		2.0464	0.335409	8.13549	29.3824	51.6909	-0.506695	-0.827568	0.241645	1442.34
		2.51338	0.152194	-20.087	13.3942	72.759	-0.176381	0.605807	0.775814	1632.92
		1.57848	0.336228	4.55124	58.5291	37.4916	-0.983846	-0.169142	-0.0586366	3443.83
		1.83388	0.300452	-6.86869	11.6407	34.8354	-0.976028	0.110282	0.187636	1816.03
		2.77051	0.162657	-20.1949	-23.5228	89.406	-0.554355	-0.66593	0.499227	1362.3
		0.949073	0.401885	-2.12689	-15.1059	64.9375	-0.0478053	-0.987522	0.150048	495.48
		1.64456	0.177066	-10.0905	-19.6359	64.6917	0.378938	0.722887	0.577789	784.435
		1.83791	0.791881	12.1762	-15.7068	68.2631	-0.340521	-0.927633	0.153434	1781.88
		1.01043	0.378939	7.39682	24.2131	40.703	0.994423	-0.0524908	-0.0914702	5148.31
		1.87705	0.327586	13.937	-29.9268	61.7292	0.259446	-0.5374	-0.802427	1014.21
		1.7232	0.0943675	-39.9045	17.9789	77.031	0.340936	0.909108	-0.239343	385.252
		1.66958	0.23608	-22.8323	12.5813	62.7689	-0.670272	0.739239	0.065269	949.414
		1.55741	0.092953	-3.85506	41.129	28.4047	0.546066	0.114848	0.829833	1752.63
		1.22353	0.411355	-33.9236	21.2557	50.6967	-0.889032	0.427955	0.162714	882.685
		1.38742	0.120091	-23.9635	-1.77377	71.0545	-0.480204	-0.627721	-0.612674	1386.83
		2.03609	0.315316	-22.3645	16.6693	69.9152	-0.413459	0.285258	0.864685	1514.28
		1.81054	0.585265	16.9632	16.4192	85.955	0.322443	-0.139443	0.936262	1842.56
		1.67983	0.0735402	-19.9767	1.46838	44.8707	0.881843	-0.471133	0.0196596	1117.05
AV5
	-3 ms
		3.69717	0.508482	-14.7483	28.3885	14.0166	0.279789	-0.529664	0.800734	5067.77
		5.07267	0.141656	-40.0061	35.0317	26.4228	0.770961	-0.375728	0.514244	2604.94
		6.02695	0.257636	-14.8963	32.239	12.9432	0.206046	-0.292975	0.933654	5248.67
		8.77505	0.317905	-14.8963	32.239	12.9432	0.201105	-0.335103	0.920469	6986.73
		4.35639	0.223577	-10.3877	-8.7623	36.6618	0.520578	0.264143	0.811928	1620.56
		6.27161	0.134341	-34.6648	43.6806	19.4465	0.918256	-0.241072	0.314151	1627.52
		4.99158	0.207048	-34.5908	41.7554	19.9832	0.905772	-0.302493	0.296774	2673.51
		7.88365	0.0766935	-40.5328	0.883762	38.1547	0.904515	-0.05115	0.423363	2549.41
		4.85776	0.19365	-14.8963	32.239	12.9432	0.209633	-0.316313	0.925203	5086.14
		2.35526	0.0863525	-37.9506	37.5323	27.6564	0.729805	-0.499739	0.466525	1623.79
		3.98781	0.0876237	-34.5908	41.7554	19.9832	0.914189	-0.31599	0.253789	1934.89
		4.17885	0.0748635	-35.4386	24.0905	31.263	0.903858	-0.336634	0.264041	1946.7
		4.54426	0.0900342	-12.2614	23.7289	19.3179	0.766826	-0.252341	0.590172	5571.76
		4.56124	0.21902	-36.2274	36.4857	23.6645	0.764399	-0.401585	0.504403	2559
		7.42874	0.114421	-20.9273	25.2778	11.163	0.54721	-0.326799	0.77056	4437.12
		3.25457	0.468627	-36.5108	39.7955	20.6703	0.851959	-0.475838	0.218506	2219.87
		3.89284	0.0786819	-44.0054	14.932	21.9501	0.914084	0.227911	0.33542	2131.72
		5.56058	0.202192	-32.5842	37.399	18.9855	0.74099	-0.427829	0.517587	2644.55
		5.81836	0.275967	-37.9004	19.9679	24.2671	0.836278	-0.171412	0.520823	1825.51
		3.74443	0.290766	-34.5908	41.7554	19.9832	0.905151	-0.322517	0.27692	2348.38
		3.63096	0.369294	-32.3748	36.0145	21.443	0.843704	-0.425056	0.327859	1266.96
		6.48051	0.0857436	-14.7483	28.3885	14.0166	0.243909	-0.557762	0.793354	4666.89
		5.29145	0.152511	-15.1797	35.5487	9.94903	0.0775454	-0.172865	0.981888	7540.58
		3.13777	0.163662	-44.0054	14.932	21.9501	0.898761	0.242767	0.365093	1938.48
		5.79345	0.0562311	-39.8944	19.9332	24.4175	0.782353	-0.181892	0.595683	2188.63
		4.34709	0.354495	-14.8963	32.239	12.9432	0.225677	-0.320508	0.91997	4946.07
		4.60623	0.16451	-14.8963	32.239	12.9432	0.203352	-0.318999	0.925682	4711.15
		4.37932	0.221972	-33.1135	30.8452	10.4551	0.218491	-0.227215	0.949018	2289.34
		2.24314	0.126122	-14.3908	23.1535	17.5475	0.492816	-0.128962	0.860524	4448.18
		2.76754	0.190014	-36.5108	39.7955	20.6703	0.8434	-0.495952	0.206659	2616.24
		4.7448	0.136303	-39.8944	19.9332	24.4175	0.820771	-0.163	0.547509	2306.78
		4.39546	0.128726	-37.8515	26.8249	26.4985	0.873671	-0.366736	0.319692	1825.49
		3.29026	0.937396	-7.84313	41.0596	28.7055	0.671027	-0.194345	0.715508	3420.4
		5.8002	0.150503	-15.2537	37.4739	9.41232	-0.0639153	-0.134977	0.988785	6473.73
		3.34779	0.356346	-14.8837	27.8479	12.0959	0.317235	-0.5347	0.783235	3925.4
		2.9173	0.170763	-40.0061	35.0317	26.4228	0.773306	-0.385056	0.503716	2361.7
		4.5966	0.205416	-36.8181	27.466	13.7501	0.663685	-0.200415	0.720664	2385.83
		2.67221	0.196415	-14.8963	32.239	12.9432	0.190057	-0.319306	0.928398	3819.17
		3.20189	0.346884	-16.8652	23.422	11.3989	0.371366	-0.279125	0.885537	2911.1
		3.6718	0.261618	-14.7483	28.3885	14.0166	0.251709	-0.522369	0.814722	4593.41
		6.73199	0.0999243	-36.8181	27.466	13.7501	0.627623	-0.175718	0.758428	2731.89
		3.33919	0.108391	-42.1105	25.6741	22.9577	0.883364	-0.414696	0.218392	2213.91
		3.65631	0.117247	-29.089	42.1627	13.2331	0.728174	-0.290158	0.620944	1989.02
		3.795	0.169751	-34.5908	41.7554	19.9832	0.914663	-0.2782	0.293251	2424.97
		6.89188	0.260297	-5.38006	20.7608	30.0807	0.864821	-0.447887	0.226898	6212.21
		2.97153	0.0997347	-14.7483	28.3885	14.0166	0.237884	-0.501034	0.832092	3407.51
		5.84576	0.0457207	-37.5555	19.124	28.6453	0.833946	-0.0348497	0.550744	1630.67
		3.7136	0.315552	-36.1547	58.9819	29.822	0.660685	0.181126	0.728484	2864.38
		5.86809	0.151082	-22.7859	25.7838	13.2341	0.556128	-0.207	0.804905	3796.02
		3.72145	0.0542196	-42.0239	19.3578	22.6471	0.817296	-0.252194	0.518097	1473.72
		4.30248	0.131864	-14.8963	32.239	12.9432	0.197822	-0.320265	0.926443	4066.84
		3.33362	0.209299	-39.8944	19.9332	24.4175	0.826632	-0.13587	0.546094	1575.44
		4.67766	0.175136	-28.9661	47.0945	16.0012	0.814871	-0.506946	0.281054	3103.24
		5.92229	0.235505	-23.0693	29.0935	10.2399	0.527833	-0.170852	0.831987	3915.4
		6.00645	0.049158	-37.5555	19.124	28.6453	0.834556	-0.0965733	0.542392	1947.27
		4.9728	0.0695039	-40.0061	35.0317	26.4228	0.755833	-0.399643	0.518654	1990.76
		3.24363	0.131932	-38.3933	24.6622	18.8154	0.763708	-0.297335	0.573012	1466.96
		4.0772	0.198124	-28.4845	22.3699	16.6795	0.682854	-0.0467091	0.72906	2006.69
		3.93184	0.05237	-38.4673	26.5874	18.2787	0.769037	-0.456072	0.447862	1712.01
		6.22147	0.282706	-38.4447	66.6481	27.8255	0.775166	0.35651	0.521554	1969.49
		3.71596	0.054851	-30.688	23.7197	14.3724	0.421944	0.000659064	0.906621	1889.88
		3.92912	0.261597	-14.8963	32.239	12.9432	0.203038	-0.295322	0.933574	6623.76
		3.75232	0.252086	-37.5555	19.124	28.6453	0.878638	-0.0277017	0.476684	1822
		4.67521	0.150761	-41.654	9.7317	25.3306	0.860615	0.273519	0.42957	1823.98
		3.48878	0.193613	-20.9273	25.2778	11.163	0.530057	-0.303101	0.79194	3584.97
		2.30349	0.292218	-37.5555	19.124	28.6453	0.874112	-0.0183718	0.485378	1057.04
		3.43573	0.658381	-34.5908	41.7554	19.9832	0.923961	-0.270359	0.270559	2650.87
		2.454	0.15184	-36.1547	58.9819	29.822	0.645074	0.175932	0.743591	2795.51
		5.08218	0.171528	-38.0233	15.0361	21.499	0.788121	0.229116	0.57129	2942.22
		4.38839	0.178868	-41.8396	26.7555	26.7992	0.718598	-0.546412	0.430175	1522.22
		5.44748	0.256069	-36.7316	21.1497	13.4395	0.513201	0.361468	0.778438	4176.17
		4.5171	0.112801	-42.1105	25.6741	22.9577	0.894952	-0.371842	0.246564	2364.13
		4.36718	0.145771	-37.5555	19.124	28.6453	0.879915	-0.0465397	0.472846	1644.58
		6.43548	0.0993094	-14.8963	32.239	12.9432	0.190748	-0.352115	0.916314	5163.27
		3.38089	0.36375	7.39682	24.2131	40.703	0.883819	-0.387151	0.262638	2113.3
		4.04308	0.232714	-36.5108	39.7955	20.6703	0.843949	-0.489925	0.218459	2505.24
		3.82868	0.162542	-14.7483	28.3885	14.0166	0.24356	-0.506746	0.826975	4055.4
		5.13249	0.0984773	-36.5108	39.7955	20.6703	0.840332	-0.500712	0.207676	3304.78
		7.82428	0.111859	-14.8963	32.239	12.9432	0.189476	-0.315598	0.929783	5676.3
		3.58604	0.153185	-32.7937	38.7835	16.528	0.824718	-0.309364	0.473428	1874.05
		3.8023	0.41914	-39.9095	73.1672	36.5063	0.911584	-0.365813	0.187603	2572.12
		5.89432	0.146286	-14.0334	17.9186	21.0784	0.687669	-0.260211	0.677791	4425.88
		6.68269	0.0807799	-37.9506	37.5323	27.6564	0.73759	-0.448098	0.505143	2317.05
		4.12249	0.236545	-22.4297	44.9702	22.3858	0.458684	-0.481044	0.747131	3814.17
		6.00553	0.263976	-27.2304	41.6568	11.162	0.455693	-0.219239	0.862715	3141.37
		5.23894	0.31349	-14.1814	21.769	20.005	0.619886	-0.198792	0.759094	4691.67
		2.92662	0.101796	-38.3933	24.6622	18.8154	0.762233	-0.313702	0.566209	1385.91
		4.47651	0.0574173	-38.5287	24.1215	16.8947	0.774078	-0.236451	0.587277	1599.72
		3.48647	0.223891	-31.142	12.068	32.2618	0.908806	-0.111371	0.402079	2055.15
		3.25488	0.44657	-14.8963	32.239	12.9432	0.198522	-0.324528	0.924808	4330.51
		5.87877	0.279648	-18.2924	16.7678	17.5377	0.533804	-0.154641	0.831348	4358.28
		4.96608	0.189981	-14.8963	32.239	12.9432	0.226144	-0.293353	0.928872	4866.57
		4.15576	0.235563	-34.5908	41.7554	19.9832	0.914648	-0.2896	0.282048	2880.26
		4.13761	0.0835482	-38.4058	29.0533	19.6628	0.802991	-0.508684	0.310558	2009.08
		5.52645	0.0888571	-41.4207	23.9864	31.7142	0.937747	-0.313578	0.149331	1877.83
		4.3632	0.255775	-29.9857	17.6409	22.2815	0.742044	0.00524596	0.67033	2804.57
		6.11475	0.0813385	-37.4326	24.0558	31.4134	0.881397	-0.414758	0.226085	1472.28
		4.46519	0.296526	-32.6093	46.1812	20.6802	0.732427	-0.606542	0.309284	2496.17
		4.26112	0.272929	-40.0061	35.0317	26.4228	0.781834	-0.381229	0.493356	2657.96
		6.46583	0.231181	-14.7483	28.3885	14.0166	0.246936	-0.532624	0.809527	5943.44
		3.75728	0.0447576	-44.0054	14.932	21.9501	0.893783	0.266649	0.360624	3242.68
		2.94797	0.254956	-34.6648	43.6806	19.4465	0.933319	-0.265108	0.242144	1768.49
		3.76301	0.127394	-20.9273	25.2778	11.163	0.536733	-0.318011	0.781528	3453.85
		4.23381	0.0668331	-40.0061	35.0317	26.4228	0.762327	-0.383598	0.521258	2549.81
		2.97931	0.173932	-32.5366	68.6774	26.8376	0.236726	0.104514	0.965939	2059.83
		3.55271	0.559529	-23.1934	48.5832	13.0926	0.320882	-0.524738	0.78847	2967.91
		3.10919	0.0616901	-44.0054	14.932	21.9501	0.902649	0.229197	0.364272	2178.02
		2.4382	0.122406	-41.654	9.7317	25.3306	0.891892	0.215829	0.397424	1492.39
		3.16589	0.0634597	-37.2972	24.5965	33.3342	0.894821	-0.371386	0.247726	1579.56
		3.78477	0.0751275	-39.9684	21.8584	23.8807	0.767242	-0.266448	0.583391	1422.29
		4.7038	0.247094	-21.5054	33.1157	31.905	0.562724	0.0754155	0.823197	2620.52
		5.5338	0.0766681	-41.8396	26.7555	26.7992	0.730282	-0.534823	0.425032	1480.63
		6.16122	0.0661662	-41.7656	24.8302	27.3359	0.777151	-0.530123	0.339126	1735.62
		4.89451	0.107897	-40.0061	35.0317	26.4228	0.76856	-0.375806	0.51777	3086.23
		4.43514	0.297366	-20.9273	25.2778	11.163	0.568765	-0.323949	0.756018	4527.48
		3.5304	0.0787347	-39.4267	24.0211	31.5638	0.894938	-0.416363	0.160396	1253.56
		4.33708	0.129762	-24.583	28.7556	16.6893	0.539186	-0.108708	0.835141	2939.23
		7.6753	0.193505	-14.0334	17.9186	21.0784	0.718417	-0.278583	0.637392	6568.61
		3.89911	0.10707	-36.7316	21.1497	13.4395	0.511002	0.353918	0.783339	3187.24
		4.20904	0.548171	-34.6648	43.6806	19.4465	0.921531	-0.207354	0.328306	2409.76
		5.03674	0.069919	-39.991	3.04646	45.8378	0.999488	-0.0180839	0.0263882	1662.96
		4.4002	0.190287	-37.5555	19.124	28.6453	0.862379	-0.0608962	0.502588	1489.91
		2.27501	0.225724	-44.0054	14.932	21.9501	0.896381	0.241144	0.371955	1432.23
		4.08699	0.385491	-40.0061	35.0317	26.4228	0.781504	-0.361505	0.508494	2133.2
		5.08061	0.26513	-37.5555	19.124	28.6453	0.862783	-0.0153029	0.505343	1577.3
		5.83408	0.225563	-7.86696	25.4204	24.7794	0.638643	-0.154945	0.753742	4921.69
		3.68659	0.0747547	-41.3091	8.88783	29.7089	0.86045	0.122479	0.494595	1737.86
		2.80056	0.120839	-43.2304	31.3493	36.0167	0.72272	-0.615786	0.313822	1662.77
		4.38374	0.0806032	-45.6797	22.8356	28.1734	0.920443	-0.270551	0.282112	1159.73
		4.4685	0.036706	-41.7656	24.8302	27.3359	0.765588	-0.516515	0.383521	1144.5
		5.03639	0.143781	-41.7656	24.8302	27.3359	0.785274	-0.511117	0.349433	1495.27
		4.63725	0.287635	-14.3908	23.1535	17.5475	0.480259	-0.10789	0.870466	5925.92
		4.00756	0.0942017	-42.1105	25.6741	22.9577	0.889154	-0.388087	0.242475	2420.28
		3.85447	0.0653278	-39.1432	20.7113	34.558	0.956278	-0.165908	0.240845	1531.34
		3.56667	0.235063	-34.3337	71.6493	30.2928	0.677749	-0.249436	0.691692	2429
		4.29142	0.0992704	-42.0728	12.5008	20.4157	0.870531	0.0679921	0.487394	2467.46
		4.6506	0.101285	-30.1086	12.7091	19.5134	0.383643	0.301889	0.872743	3032.78
		4.35166	0.165753	-37.9506	37.5323	27.6564	0.763908	-0.426739	0.484085	2025.36
		5.13068	0.218494	-36.7316	21.1497	13.4395	0.497993	0.357617	0.790008	2631.78
		3.72259	0.177915	-34.6648	43.6806	19.4465	0.922302	-0.233474	0.307975	2071.32
		3.49657	0.0883278	-19.1903	16.6674	32.2068	0.807538	-0.197156	0.555889	1511.46
		7.07815	0.400317	-14.3908	23.1535	17.5475	0.490888	-0.117583	0.863251	6441.57
		3.00715	0.224978	-34.6648	43.6806	19.4465	0.92578	-0.227249	0.302142	2129.95
		3.94171	0.239749	-37.9631	41.9234	28.5038	0.659081	-0.668819	0.343938	2279.27
		2.69518	0.116649	-15.1797	35.5487	9.94903	0.068371	-0.162433	0.984348	4467.29
		4.98822	0.13226	-20.9273	25.2778	11.163	0.560571	-0.363394	0.744113	3784.97
		4.20152	0.152819	-16.8652	23.422	11.3989	0.386507	-0.332182	0.860388	4444.83
		5.04411	0.116516	-36.7316	21.1497	13.4395	0.502368	0.352987	0.78932	2760.37
		3.22882	0.221991	-14.8963	32.239	12.9432	0.215454	-0.336663	0.916645	3605.31
		5.62912	0.106295	-22.7859	25.7838	13.2341	0.575143	-0.148006	0.804552	3474.74
		6.62843	0.413066	-14.8963	32.239	12.9432	0.215357	-0.330548	0.91889	5718.11
		4.29673	0.130985	-41.4207	23.9864	31.7142	0.949208	-0.270485	0.160753	1203.65
		3.722	0.0929707	-41.3091	8.88783	29.7089	0.850848	0.130404	0.508973	1790.04
		3.86054	0.215356	-14.7483	28.3885	14.0166	0.25193	-0.547694	0.797848	4549.67
		5.71367	0.206438	-37.9506	37.5323	27.6564	0.739103	-0.453446	0.498109	1772.68
		3.62641	0.0435465	-38.4673	26.5874	18.2787	0.764612	-0.404343	0.501872	1931.34
		5.6628	0.136782	-38.6253	7.2348	38.315	0.902885	0.0129098	0.429688	2044.08
		6.4342	0.0858619	-40.0061	35.0317	26.4228	0.766293	-0.38373	0.515311	2905.44
		3.96105	0.267397	-28.8307	47.6352	17.922	0.809201	-0.491181	0.322391	2755.05
		2.82924	0.0860413	-36.8181	27.466	13.7501	0.651437	-0.200792	0.731651	2333.69
		4.1038	0.289537	-34.6648	43.6806	19.4465	0.922229	-0.237832	0.304845	2331.22
		4.42837	0.119248	-40.0061	35.0317	26.4228	0.759548	-0.393985	0.517554	2083.52
		5.6181	0.0815634	-25.1248	26.5929	9.00627	0.181201	-0.280483	0.9426	6844.04
		5.32705	0.0871655	-23.0693	29.0935	10.2399	0.531955	-0.151227	0.833159	3817.1
		4.89312	0.158986	-22.9338	29.6342	12.1607	0.502711	-0.0869263	0.860073	2868.42
		5.17577	0.264869	-14.8963	32.239	12.9432	0.20247	-0.336618	0.919616	3666.51
		4.62299	0.204341	-27.0461	49.0544	15.3141	0.534053	-0.655586	0.53385	2516.47
		3.76969	0.253947	-34.6648	43.6806	19.4465	0.927641	-0.212652	0.30702	2168.66
		4.18872	0.298537	-37.9769	70.736	34.9718	0.960457	-0.26064	0.0979226	2578.88
		6.61772	0.108049	-40.0061	35.0317	26.4228	0.759629	-0.385734	0.523615	3073.07
		3.37756	0.164408	-15.1797	35.5487	9.94903	0.0781412	-0.174419	0.981566	6324.31
		4.20665	0.0742404	-45.5931	16.5193	27.8628	0.969991	-0.0391502	0.239967	1190.25
		4.33369	0.0517394	-15.1797	35.5487	9.94903	0.0609644	-0.17751	0.982229	6014.18
		4.02838	0.0930043	-46.9714	16.722	36.2329	0.76378	-0.450654	0.462116	1244.71
		3.9419	0.160966	-34.6648	43.6806	19.4465	0.930113	-0.231888	0.284811	2436.65
		3.95288	0.146126	-39.9684	21.8584	23.8807	0.764257	-0.280427	0.580752	1644.56
		6.35187	0.094978	-16.2494	23.6595	19.6187	0.582633	-0.0563093	0.810782	6851.22
		3.77674	0.0789396	-45.6182	25.3015	29.5575	0.950023	-0.227828	0.213426	1677.46
		3.23681	0.164679	-36.7316	21.1497	13.4395	0.532503	0.335744	0.776992	4158.48
		4.26504	0.196389	-41.2978	28.9182	34.4823	0.83024	-0.36587	0.420524	1374.25
		5.85082	0.371795	-32.7937	38.7835	16.528	0.840618	-0.300556	0.450585	2043.45
		3.59092	0.378693	-28.1535	50.3386	27.5258	0.779786	-0.0640172	0.622764	2885.05
		4.06692	0.309467	-33.0395	28.92	10.9918	0.0805641	-0.394222	0.915477	3373.53
		4.91592	0.595777	-21.296	31.7312	34.3625	0.561692	0.158594	0.812004	3155.89
		3.93573	0.338946	-40.0061	35.0317	26.4228	0.770764	-0.38385	0.508509	1621.49
		3.27524	0.198309	-25.3844	45.5419	9.93815	0.332153	-0.422742	0.843187	2598.17
		4.68428	0.15887	-29.0125	12.6434	34.0322	0.879294	-0.182858	0.439778	2054.11
		5.52288	0.145804	-43.4398	32.7339	33.5592	0.71898	-0.621998	0.310139	2472.03
		3.21454	0.175167	-14.8963	32.239	12.9432	0.196007	-0.326575	0.924624	4606.65
		5.09432	0.416492	-40.0449	72.6265	34.5855	0.941524	-0.266797	0.205796	3167.01
		3.64566	0.147823	-5.38006	20.7608	30.0807	0.848249	-0.483225	0.216718	2937.44
		6.84648	0.186104	-22.9338	29.6342	12.1607	0.522146	-0.100254	0.846943	3364.49
		4.8902	0.491328	-27.0461	49.0544	15.3141	0.52737	-0.654864	0.541326	3213.69
		3.80652	0.0809044	-14.3908	23.1535	17.5475	0.471461	-0.0905905	0.877222	5219.38
		4.09558	0.652394	-36.2274	36.4857	23.6645	0.784771	-0.388703	0.482746	1971.38
		3.51595	0.161546	-30.688	23.7197	14.3724	0.472324	-0.0228519	0.881129	1988.95
		5.34636	0.183704	-14.8963	32.239	12.9432	0.191304	-0.336995	0.921866	5613.69
		3.78341	0.237693	-14.3908	23.1535	17.5475	0.48077	-0.0983349	0.871315	6472.83
		3.96613	0.663223	-31.9572	57.6668	31.9787	0.828097	-0.190495	0.527225	3453.42
		3.28837	0.0655893	-42.1468	14.426	19.879	0.794758	0.0316671	0.6061	2689.35
AV5
	-13 ms
		2.83231	0.502984	-14.7483	28.3885	14.0166	0.243504	-0.524376	0.815926	3468.26
		4.46782	0.258365	-37.9506	37.5323	27.6564	0.727278	-0.482881	0.487742	1571.64
		4.71032	0.327321	-32.5366	68.6774	26.8376	0.247143	0.12999	0.96022	2178.31
		7.70947	0.260712	-14.8963	32.239	12.9432	0.187558	-0.348635	0.918301	6201.58
		4.06169	0.149849	-41.7154	7.26581	23.9466	0.688018	0.503409	0.522696	2930.31
		4.76991	0.314002	-29.089	42.1627	13.2331	0.716299	-0.283671	0.637531	1482.78
		4.35227	0.17628	-23.0204	35.9505	12.4713	0.230099	-0.166094	0.958888	1628.34
		6.8198	0.0527791	-40.5328	0.883762	38.1547	0.884998	-0.0568519	0.46211	1854.45
		4.11968	0.104423	-15.1797	35.5487	9.94903	0.0712678	-0.17117	0.98266	5585.91
		2.17964	0.0568818	-29.4928	12.9465	27.7332	0.835344	-0.300127	0.46057	1494.51
		2.67163	0.369467	-34.3701	60.4012	27.2141	0.735621	0.130471	0.664709	1176.99
		3.39151	0.0543459	-37.1241	11.9638	32.7129	0.857478	-0.0014054	0.514519	1401.83
		3.38951	0.0943694	-40.0061	35.0317	26.4228	0.751328	-0.387257	0.534358	1887.52
		3.4505	0.166522	-20.9273	25.2778	11.163	0.558663	-0.297434	0.774228	3219.15
		6.26397	0.129612	-22.7859	25.7838	13.2341	0.557685	-0.169747	0.812511	3230.09
		2.41839	0.382922	-34.6648	43.6806	19.4465	0.916923	-0.2253	0.329381	1066.48
		3.86464	0.0405692	-44.0054	14.932	21.9501	0.889435	0.26648	0.371341	2205.78
		4.57863	0.248643	-26.6761	39.4284	17.9977	0.658166	-0.456876	0.598399	1930.3
		4.54811	0.456443	-35.4386	24.0905	31.263	0.915204	-0.273086	0.296353	1426.16
		3.16494	0.288034	-32.6093	46.1812	20.6802	0.678515	-0.637028	0.365806	1352.14
		2.75266	0.378278	-38.5287	24.1215	16.8947	0.804675	-0.185578	0.563968	1407.42
		4.49975	0.240286	-37.9004	19.9679	24.2671	0.843432	-0.149665	0.515968	1237.07
		4.18592	0.152236	-15.1797	35.5487	9.94903	0.0737859	-0.169798	0.982713	5958.29
		2.57877	0.314273	-36.7316	21.1497	13.4395	0.510193	0.362706	0.779838	2653.19
		4.10348	0.0675964	-24.3961	8.55915	41.1038	0.790818	0.202733	0.5775	1004.12
		3.66923	0.213517	-18.2924	16.7678	17.5377	0.488302	-0.0470134	0.871407	3420.9
		3.81358	0.185967	-15.1797	35.5487	9.94903	0.0686494	-0.169819	0.983081	5012.97
		3.33231	0.258007	-27.2304	41.6568	11.162	0.414974	-0.168672	0.894062	2310.67
		2.00009	0.056546	-13.8854	14.0681	22.1519	0.71175	-0.477637	0.515048	1383.18
		2.46249	0.177465	-34.6648	43.6806	19.4465	0.923105	-0.224961	0.31188	1706.71
		4.21016	0.330821	-22.9338	29.6342	12.1607	0.515533	-0.096226	0.85145	3576.41
		3.46115	0.117582	-19.8675	13.964	22.603	0.651655	-0.0495528	0.756895	2380.99
		2.60714	0.260002	-14.0961	39.8741	25.3151	0.751147	0.159554	0.640563	2971.37
		4.45252	0.370818	-15.1797	35.5487	9.94903	0.046509	-0.187776	0.98111	4500.71
		2.65585	0.467038	-14.7483	28.3885	14.0166	0.261888	-0.52642	0.808886	2979.06
		2.48119	0.182243	-36.7316	21.1497	13.4395	0.50194	0.365414	0.783919	3075.91
		4.05884	0.14916	-36.7316	21.1497	13.4395	0.512961	0.345515	0.785806	2841
		2.0598	0.41462	-14.8963	32.239	12.9432	0.193004	-0.303281	0.933151	2769.45
		2.85236	0.208859	-34.3049	-10.3973	11.7359	0.559988	-0.629774	0.538329	2002.02
		2.96676	0.206037	-14.8963	32.239	12.9432	0.197989	-0.320253	0.926412	3726.3
		4.63293	0.111188	-36.8181	27.466	13.7501	0.628534	-0.167341	0.759567	1914.84
		2.86131	0.22389	-16.8652	23.422	11.3989	0.35124	-0.369181	0.860428	2537.02
		3.45513	0.0815714	-36.7316	21.1497	13.4395	0.497454	0.349598	0.793928	2266.33
		3.4856	0.188531	-27.1075	46.5886	13.9301	0.466763	-0.588542	0.660114	2325.26
		5.85707	0.109712	-18.2924	16.7678	17.5377	0.503987	-0.0874319	0.859275	4446.3
		2.58535	0.0781722	-14.8963	32.239	12.9432	0.165388	-0.337664	0.926623	2905.83
		3.59456	0.0435044	-40.1766	20.0702	47.3064	0.991808	-0.00467111	0.127655	1162.82
		3.3332	0.26326	-34.1732	63.4077	30.5189	0.794823	0.0107803	0.606745	2229.65
		4.64036	0.373244	-18.1695	21.6996	20.3058	0.568298	-0.0962736	0.817171	3901.01
		3.32195	0.0541865	-42.1468	14.426	19.879	0.79482	-0.0317861	0.606012	1468.81
		3.62881	0.0751018	-15.1797	35.5487	9.94903	0.0561961	-0.177031	0.9826	4043.44
		3.3662	0.173431	-41.7154	7.26581	23.9466	0.677172	0.515759	0.524815	2073.09
		4.43038	0.261434	-23.4518	43.1107	8.40371	0.264677	-0.409496	0.873075	2197.8
		4.55851	0.15519	-36.7316	21.1497	13.4395	0.50411	0.345704	0.79143	2700.28
		4.54881	0.0674701	-31.3514	13.4525	29.8043	0.846807	-0.162925	0.506333	1851.91
		4.35214	0.0910084	-39.4267	24.0211	31.5638	0.903477	-0.380644	0.197078	865.765
		2.54917	0.108311	-41.7154	7.26581	23.9466	0.654723	0.503822	0.563473	1220.79
		3.74607	0.156227	6.47505	8.47346	51.4461	0.0900051	-0.714598	0.693721	1196.24
		3.01127	0.11523	-33.0031	40.1681	14.0706	0.787515	-0.315052	0.529681	2237.63
		4.55789	0.170577	-32.5366	68.6774	26.8376	0.257282	0.124963	0.958223	1959.58
		2.98024	0.0689063	-33.0395	28.92	10.9918	0.054837	-0.432717	0.89986	2074.97
		2.67481	0.478947	-26.8492	52.061	18.6189	0.395089	-0.760072	0.51594	3722.09
		3.61569	0.235785	-38.244	17.639	45.7719	0.99141	0.0705	0.110159	1586.74
		3.11025	0.303367	-43.7834	9.15631	23.5603	0.902246	0.377521	0.208398	1055.9
		2.76644	0.373927	3.38618	5.33175	62.9608	0.124284	-0.809402	0.573953	1291.91
		1.85092	0.199916	-41.7154	7.26581	23.9466	0.665297	0.521223	0.534515	1399.75
		2.61979	0.204352	-17.1988	44.2962	11.7941	0.112204	-0.271577	0.955854	2473.36
		2.37012	0.121109	-29.015	40.2375	13.7698	0.727435	-0.365644	0.58064	1823.32
		4.17079	0.100505	-39.9433	13.0762	22.1861	0.803191	0.231916	0.548725	2245.85
		3.43643	0.16579	-28.0042	22.0667	22.9785	0.781527	-0.128266	0.610543	1357.93
		4.27702	0.489262	-21.4314	31.1905	32.4417	0.605889	0.068278	0.792614	3758.85
		3.24163	0.134422	-41.7656	24.8302	27.3359	0.795121	-0.490423	0.356746	864.717
		3.15645	0.333517	-37.5555	19.124	28.6453	0.878378	7.99046e-06	0.477966	1214.18
		5.13686	0.167177	-14.8963	32.239	12.9432	0.195033	-0.337918	0.920746	4149.89
		3.08642	0.249262	8.37001	19.2156	52.4537	0.55422	-0.466442	0.6894	1084.88
		2.91694	0.182076	-36.5108	39.7955	20.6703	0.844645	-0.494525	0.204986	1867.09
		2.97326	0.197126	-14.8963	32.239	12.9432	0.19457	-0.297552	0.934669	3255.53
		3.42853	0.186441	-34.5908	41.7554	19.9832	0.909743	-0.298235	0.288831	2088.83
		6.37224	0.157821	-14.8963	32.239	12.9432	0.173674	-0.311297	0.934308	4622.55
		2.9501	0.134343	-22.9464	34.0253	13.008	0.296417	-0.087158	0.951073	1242.52
		2.81507	0.115812	-14.2579	72.5371	30.7098	0.459869	-0.419427	0.782689	2238.71
		4.94989	0.040787	-30.6366	2.98255	36.8661	0.893312	-0.188706	0.407903	1460.23
		5.34908	0.204801	-19.8563	33.9943	27.3764	0.586059	-0.393147	0.708499	2989.92
		3.41981	0.179911	-23.8443	33.9249	27.6772	0.606423	-0.341496	0.718075	2466.72
		4.72911	0.235235	-21.1618	35.4446	10.4002	0.0950879	-0.0632922	0.993455	3250.19
		4.48022	0.455683	-7.86696	25.4204	24.7794	0.650655	-0.17751	0.738335	3880.06
		2.95627	0.129926	-32.7937	38.7835	16.528	0.806596	-0.399278	0.435868	1487.84
		3.70629	0.09076	-33.1135	30.8452	10.4551	0.22536	-0.297425	0.927767	1285.61
		3.00148	0.21838	-18.9307	-2.28163	31.2749	0.592986	0.319945	0.73892	840.749
		2.26411	0.600774	-26.6761	39.4284	17.9977	0.712285	-0.406402	0.572265	1510.41
		4.88206	0.239787	-18.2924	16.7678	17.5377	0.536793	-0.132162	0.833299	3750.79
		4.61574	0.292397	8.95944	31.408	36.485	0.798793	-0.161642	0.579484	3594.76
		4.64932	0.144452	-37.2972	24.5965	33.3342	0.906395	-0.326715	0.267778	1443.91
		3.90282	0.0969351	-34.9106	33.817	13.9103	0.706087	-0.548489	0.447885	2161.92
		4.00131	0.0735576	-41.0256	5.57807	32.7031	0.840689	0.0413336	0.539939	1588.3
		4.3994	0.329583	-20.0155	17.8144	21.5296	0.648458	-0.0903915	0.755864	3533.8
		4.4582	0.133565	-33.4684	8.48601	27.1866	0.772854	-0.0965277	0.627199	1882.44
		3.50827	0.298867	-28.4996	75.6039	28.7683	0.783325	-0.0790019	0.616571	2078.27
		2.75421	0.685524	-39.7966	33.6472	28.8802	0.915887	-0.26263	0.303605	1250.41
		5.36097	0.363937	-15.1797	35.5487	9.94903	0.0744544	-0.171307	0.9824	6422.69
		3.28726	0.119178	-18.2924	16.7678	17.5377	0.493423	-0.0593755	0.86776	3561.49
		2.53005	0.46954	-40.3033	67.154	29.8967	0.977857	0.15784	0.137413	1016.38
		3.08033	0.172123	-36.7316	21.1497	13.4395	0.503061	0.351416	0.789579	2639.75
		3.50809	0.0800296	-37.9506	37.5323	27.6564	0.718681	-0.451252	0.529027	1543.45
		2.599	0.277136	-14.2579	72.5371	30.7098	0.408897	-0.524874	0.746532	2401.01
		2.95194	0.499004	-21.2609	46.152	11.5581	0.151676	-0.378829	0.912953	1890.71
		2.81046	0.0578075	-45.6295	5.27116	24.7841	0.673868	0.351448	0.649912	1687.75
		2.28538	0.137318	-41.7154	7.26581	23.9466	0.690198	0.505507	0.517773	1682.68
		2.79854	0.0712949	-37.2972	24.5965	33.3342	0.877994	-0.405662	0.254096	1274.97
		3.25462	0.0983732	-37.4326	24.0558	31.4134	0.911715	-0.313947	0.264979	1002.53
		3.84954	0.277272	-21.5054	33.1157	31.905	0.525448	0.118761	0.842496	2198.16
		3.34063	0.130965	-20.0155	17.8144	21.5296	0.660461	-0.0640597	0.748123	2028.5
		4.25783	0.0888731	-39.4267	24.0211	31.5638	0.898911	-0.41459	0.141684	1119.68
		4.7253	0.0725667	-22.9338	29.6342	12.1607	0.453776	-0.0998436	0.885505	2856.61
		3.84229	0.298111	-23.4518	43.1107	8.40371	0.312086	-0.426678	0.848851	2409.81
		2.83582	0.103139	-29.4928	12.9465	27.7332	0.838579	-0.227927	0.494807	1601.79
		3.70224	0.133526	-24.7184	28.215	14.7686	0.502552	-0.030415	0.864012	2384.71
		5.93078	0.303021	-14.0334	17.9186	21.0784	0.71533	-0.27103	0.644085	4962.87
		2.83523	0.336347	-26.33	14.163	16.7552	0.422809	0.546744	0.722706	2479.36
		3.16712	0.382064	-32.5366	68.6774	26.8376	0.242721	0.137089	0.960361	1957.62
		4.50737	0.145458	-33.8735	3.69127	47.3074	0.597749	0.295364	0.745289	1116.45
		3.09287	0.212087	-39.8944	19.9332	24.4175	0.81232	-0.144689	0.564979	1045.87
		2.2692	0.169139	-41.654	9.7317	25.3306	0.84457	0.306202	0.439252	1096.68
		3.56794	0.154363	-42.0854	16.8919	21.263	0.80713	0.15891	0.568585	1369.76
		3.48887	0.174401	-43.648	9.69699	25.481	0.889626	0.242529	0.38697	1207.05
		4.74913	0.25168	-5.38006	20.7608	30.0807	0.869394	-0.411416	0.273661	3414.38
		3.04494	0.122747	-36.9398	19.3615	36.8651	0.830018	0.0563632	0.554882	1274.91
		2.13952	0.152168	-41.2238	26.9929	35.019	0.83774	-0.165092	0.520515	971.72
		3.11516	0.0599657	-42.1105	25.6741	22.9577	0.886118	-0.379114	0.266586	1385.42
		4.1535	0.0806412	-37.2972	24.5965	33.3342	0.891051	-0.311405	0.330235	1038.67
		3.96237	0.145867	-41.9876	30.6059	25.7258	0.957895	-0.238166	0.160356	1605.6
		3.84395	0.35298	-7.22611	16.8756	31.3045	0.877969	-0.299132	0.373752	2263.26
		3.54045	0.187549	-38.5287	24.1215	16.8947	0.777074	-0.223741	0.588299	1624.75
		3.78871	0.0972448	-27.2028	5.28039	29.7296	0.750117	-0.0928632	0.654753	1249.6
		2.82213	0.237629	-16.6219	82.1285	28.1766	0.640691	-0.406645	0.651272	2601.54
		3.69195	0.148774	-41.654	9.7317	25.3306	0.868396	0.25361	0.426111	1694.7
		4.37643	0.114297	-30.1086	12.7091	19.5134	0.318415	0.342354	0.883972	2775.05
		3.88137	0.0832507	-41.654	9.7317	25.3306	0.84834	0.282795	0.447601	1522.04
		4.08235	0.193253	-36.7316	21.1497	13.4395	0.49854	0.304262	0.811716	1187.14
		3.28186	0.209614	-15.2537	37.4739	9.41232	-0.0497316	-0.139904	0.988915	4523.47
		3.04197	0.132318	-14.7094	12.0425	37.3577	0.685499	0.0968364	0.721605	1072.05
		5.41685	0.535164	-12.0896	35.5177	24.3174	0.595818	0.0979759	0.797121	2187.1
		2.12948	0.305663	-29.089	42.1627	13.2331	0.73294	-0.268044	0.625261	1775.36
		3.00673	0.219704	-27.1075	46.5886	13.9301	0.420244	-0.603639	0.677506	2114.44
		2.10274	0.357109	-15.1922	39.9398	10.7964	-0.0274889	-0.198384	0.979739	2652.29
		4.12672	0.26768	-22.9338	29.6342	12.1607	0.547204	-0.128755	0.827037	2649.84
		3.50779	0.13485	-27.1075	46.5886	13.9301	0.493073	-0.632759	0.597073	2880.85
		3.08937	0.279567	-17.3217	39.3644	9.02599	-0.136131	-0.000365197	0.990691	2180.45
		2.55097	0.247721	-38.5287	24.1215	16.8947	0.823512	-0.160984	0.543977	1567.52
		4.5985	0.117998	-22.9338	29.6342	12.1607	0.522881	-0.0999685	0.846524	2550.97
		5.16264	0.191352	-15.1797	35.5487	9.94903	0.0856099	-0.172239	0.981328	5555.57
		4.81196	0.0827713	-36.8658	17.4363	37.4018	0.881102	-0.0299825	0.471975	1021.97
		2.85019	0.100262	-9.80958	4.64851	47.4236	0.147368	0.493828	0.856981	993.491
		3.02316	0.196645	-37.9004	19.9679	24.2671	0.858751	-0.173907	0.481978	1440.14
		3.79726	0.123144	-36.9398	19.3615	36.8651	0.831031	0.0912884	0.548684	1241.9
		2.63735	0.0953667	-36.8181	27.466	13.7501	0.63551	-0.20159	0.745311	1556.58
		5.17914	0.061803	-29.2571	-0.392931	54.379	0.772029	0.535714	0.342027	1112.49
		4.71094	0.101776	-22.9338	29.6342	12.1607	0.475223	-0.0769955	0.87649	2667.03
		2.65618	0.279839	-15.1797	35.5487	9.94903	0.102783	-0.185226	0.977306	3464.34
		2.48591	0.0678056	-21.1618	35.4446	10.4002	0.0596328	-0.0678331	0.995913	2651.42
		2.85386	0.303573	-36.1547	58.9819	29.822	0.661176	0.17379	0.729824	2025.9
		2.82544	0.231757	-36.8181	27.466	13.7501	0.634694	-0.176287	0.752387	1437.12
		4.57989	0.0568894	-36.7316	21.1497	13.4395	0.495166	0.345402	0.797188	3078.7
		3.45876	0.195253	-20.2864	16.7331	17.6881	0.472738	-0.0336844	0.880559	1934.07
		3.89754	0.116097	-21.1618	35.4446	10.4002	0.0619926	-0.045504	0.997039	2839.98
		3.6807	0.143206	-14.8963	32.239	12.9432	0.181665	-0.370614	0.910848	2435.47
		4.12589	0.219698	-23.4518	43.1107	8.40371	0.274941	-0.394483	0.876807	2037.45
		2.82612	0.162123	-32.5366	68.6774	26.8376	0.260629	0.128179	0.956892	1835.25
		2.97567	0.481199	-14.2579	72.5371	30.7098	0.460856	-0.476209	0.74889	2334.2
		5.05993	0.131977	-25.9976	17.7103	21.9807	0.733525	-0.0548564	0.677445	2926.29
		2.68114	0.183946	-26.9959	31.49	11.9247	0.469355	-0.134255	0.872743	2426.6
		2.64136	0.0404762	-46.8849	10.4057	35.9223	0.894905	0.118931	0.430117	514.724
		3.20689	0.0642308	-36.7316	21.1497	13.4395	0.502127	0.358363	0.787048	2750.23
		3.0013	0.102558	-43.2304	31.3493	36.0167	0.689056	-0.624413	0.367846	1290.02
		3.10972	0.186166	-34.3337	71.6493	30.2928	0.676752	-0.254821	0.690705	2058.53
		3.13499	0.21589	-38.3193	22.737	19.3521	0.821598	-0.282209	0.495312	1309.59
		5.253	0.171506	-24.583	28.7556	16.6893	0.523327	-0.0445886	0.850965	3138.84
		2.9747	0.0542769	-45.6182	25.3015	29.5575	0.953637	-0.193952	0.230128	1276.14
		2.81171	0.341287	-22.9338	29.6342	12.1607	0.539133	-0.0923613	0.837141	3080.11
		3.25947	0.291343	-41.2978	28.9182	34.4823	0.822061	-0.353927	0.44604	962.993
		4.54195	0.281154	-27.2304	41.6568	11.162	0.429912	-0.211393	0.877775	2044.86
		3.13581	0.244369	-30.2704	45.3721	24.9081	0.862334	-0.401472	0.308544	1567.51
		3.82708	0.112803	7.31405	-0.237429	87.1591	0.269033	-0.576869	0.771261	924.483
		4.39145	0.319311	-21.296	31.7312	34.3625	0.53761	0.185327	0.822575	2823.73
		3.71168	0.260134	-29.469	28.5858	31.6592	0.780324	-0.217727	0.58625	1297.2
		2.58508	0.165882	-15.1922	39.9398	10.7964	-0.020929	-0.213508	0.976717	3639.69
		4.15694	0.190476	-31.142	12.068	32.2618	0.847499	-0.148009	0.509744	1641.16
		4.32637	0.176814	-28.0042	22.0667	22.9785	0.793153	-0.125376	0.595978	1944.44
		2.95645	0.152311	-15.1797	35.5487	9.94903	0.0708616	-0.171835	0.982574	5444.73
		4.08471	0.451142	-41.9876	30.6059	25.7258	0.969164	-0.15901	0.188248	1642.83
		2.53922	0.174128	-5.38006	20.7608	30.0807	0.845294	-0.407596	0.345462	1481.35
		5.12758	0.233231	-23.0693	29.0935	10.2399	0.5306	-0.178368	0.828643	2776.34
		3.67339	0.448218	-32.5366	68.6774	26.8376	0.268119	0.13393	0.954031	1783.93
		3.14196	0.078127	-36.7441	25.5408	14.2868	0.52753	-0.111943	0.842129	1256.78
		3.70542	1	-32.7937	38.7835	16.528	0.850229	-0.27623	0.448115	1957.29
		2.90745	0.251251	-33.0395	28.92	10.9918	0.0730885	-0.42245	0.903435	2257.35
		3.98215	0.0723831	-38.5287	24.1215	16.8947	0.78622	-0.220107	0.577417	1810.78
		2.87488	0.307628	-16.8652	23.422	11.3989	0.374886	-0.315055	0.871895	2697.27
		3.22581	0.621633	-14.0961	39.8741	25.3151	0.739058	0.220561	0.636511	4458.08
		3.07985	0.12324	-20.9273	25.2778	11.163	0.512307	-0.372036	0.774036	2827.79
AV5
	-23 ms
		2.02616	0.537854	-20.9273	25.2778	11.163	0.471642	-0.406537	0.782484	1116.84
		3.05874	0.445634	10.2073	-3.275	98.2226	0.210228	-0.465967	0.859465	571.327
		2.2132	0.232889	4.39825	-16.0118	98.0525	-0.42119	-0.716719	0.555799	649.458
		4.94792	0.264443	-14.8963	32.239	12.9432	0.175972	-0.366615	0.913579	3946.45
		3.20431	0.307991	-40.6795	-19.6872	31.4606	0.659539	0.644038	0.387587	2473.22
		2.7499	0.481605	-21.1618	35.4446	10.4002	0.107273	-0.0794343	0.991051	1305.21
		2.48779	0.204365	-18.621	3.7024	89.9614	-0.378829	-0.542368	0.749884	343.8
		4.21148	0.132857	-39.7565	-7.12031	46.6006	0.901002	0.195944	0.387042	1056.03
		2.6815	0.186382	-15.2537	37.4739	9.41232	-0.0372835	-0.13745	0.989807	3700.54
		1.8481	0.0414236	-38.9576	3.68756	33.0894	0.723098	-0.241997	0.646967	948.153
		1.29383	0.122911	-37.6195	65.501	38.5027	0.95655	0.138642	0.256496	280.297
		2.25536	0.0960083	-39.5358	11.5255	53.8314	0.976698	-0.0820912	0.198298	641.865
		2.00862	0.170491	-21.1618	35.4446	10.4002	0.0251584	-0.0592323	0.997927	1519.34
		2.1933	0.199086	-23.4518	43.1107	8.40371	0.236476	-0.37446	0.896582	1259.49
		3.8712	0.174582	-22.9338	29.6342	12.1607	0.47111	-0.13663	0.871428	1610.82
		1.75966	0.240026	-34.3663	-12.8631	10.3519	0.603918	-0.417939	0.678683	1044.45
		3.46067	0.0660531	-36.7316	21.1497	13.4395	0.492977	0.375445	0.784866	2956.88
		3.19449	0.372377	9.76208	11.449	69.1193	0.151465	-0.706753	0.691056	2804.2
		2.96671	0.403233	-39.1432	20.7113	34.558	0.930544	-0.193286	0.311013	819.099
		2.30262	0.24624	4.70048	30.2573	32.9442	0.326666	-0.789562	0.519501	1494.83
		1.83779	0.961092	-27.2304	41.6568	11.162	0.458709	-0.180949	0.869968	1139.4
		2.26875	0.369488	-41.7154	7.26581	23.9466	0.703497	0.520048	0.484399	1143.47
		3.08595	0.258736	-20.2864	16.7331	17.6881	0.501429	-0.0159564	0.865051	2614.91
		2.261	0.247069	8.06275	6.88616	45.5334	-0.276731	0.784551	0.554887	1008.07
		2.32518	0.146004	-30.3268	-12.2821	64.0487	0.77304	0.424842	0.471082	430.606
		2.73936	0.249672	6.47505	8.47346	51.4461	0.635673	0.194632	0.74702	1168.56
		2.84924	0.204588	-15.2537	37.4739	9.41232	-0.03643	-0.116767	0.992491	3877.01
		2.13412	0.245175	-21.1618	35.4446	10.4002	0.0661299	-0.0416736	0.99694	1681.71
		1.37267	0.239832	-15.1922	39.9398	10.7964	-0.0879191	-0.26381	0.960559	1341.44
		2.00825	0.221756	-21.1618	35.4446	10.4002	0.0945156	-0.06607	0.993329	2260.75
		3.51053	0.594182	-11.682	12.7183	24.459	0.883241	-0.265567	0.38647	1292.78
		2.27736	0.0671681	-11.682	12.7183	24.459	0.68856	-0.162171	0.706814	479.125
		1.7444	0.115955	-29.2458	19.6374	59.1524	0.947122	0.276305	0.163141	488.177
		2.50526	0.386513	16.3574	39.3848	56.6255	-0.380334	-0.912472	0.150803	1318.35
		2.18109	0.613855	-12.2614	23.7289	19.3179	0.782597	-0.24138	0.573827	2823.75
		1.89337	0.2156	-7.15212	14.9504	31.8412	0.529933	0.24728	0.811187	614.302
		2.21473	0.257145	-28.556	-24.5478	4.90126	0.417891	0.210544	0.883764	558.88
		1.44933	0.742891	10.8067	32.1205	61.1443	0.618408	-0.720873	0.312912	721.104
		2.43302	0.170581	-17.3217	39.3644	9.02599	-0.165868	-0.00759431	0.986119	2086.25
		2.15382	0.371171	-15.1797	35.5487	9.94903	0.0816109	-0.162653	0.983302	3208.34
		2.35825	1	-32.6093	46.1812	20.6802	0.757144	-0.561417	0.333983	979.005
		1.63036	0.670098	-22.7859	25.7838	13.2341	0.547174	-0.206172	0.81123	1173.11
		2.76686	0.0584411	-45.2232	6.89318	30.5464	0.678043	0.206287	0.705481	522.027
		2.88732	0.266132	-21.1618	35.4446	10.4002	0.0939895	-0.0542507	0.994094	2504.93
		3.72276	0.206018	-43.7834	9.15631	23.5603	0.906406	0.372795	0.198624	1379.81
		2.08645	0.142345	-36.7316	21.1497	13.4395	0.441374	0.381363	0.812251	1107.85
		2.10779	0.0993542	-43.8687	12.2999	49.754	0.849028	-0.0404382	0.526798	529.733
		2.52696	0.213226	-24.2155	67.9724	30.6144	0.793254	-0.252486	0.554075	1244.74
		3.24279	0.204338	12.6929	-4.76188	77.6408	0.493209	-0.80507	0.329555	1083.07
		2.35925	0.12946	-24.8514	0.0801242	33.1101	0.829634	-0.203389	0.519943	547.109
		2.19593	0.188604	-45.5931	16.5193	27.8628	0.972309	0.0113243	0.233423	634.646
		2.82176	0.206582	-40.8275	5.41192	61.891	0.803464	0.593842	0.0424031	605.256
		3.13734	0.0545012	-22.2654	5.96182	68.7573	0.204648	0.434975	0.876879	864.268
		2.82243	0.254437	-44.0054	14.932	21.9501	0.879728	0.19809	0.432249	771.255
		3.16517	0.0459343	-36.9398	19.3615	36.8651	0.821286	-0.071798	0.565981	953.574
		2.40222	0.228191	-38.7971	-4.55398	33.3155	0.712614	0.186392	0.676342	958.445
		1.8756	0.134584	-41.7154	7.26581	23.9466	0.643198	0.522715	0.559522	917.268
		2.98667	0.125185	1.51504	10.2288	65.8793	0.446267	-0.671552	0.591492	2063.46
		2.35942	0.165538	-29.015	40.2375	13.7698	0.758556	-0.424754	0.494142	1236.82
		2.75968	0.133536	6.98923	47.0125	40.5614	0.802464	-0.570133	0.17607	1068.92
		2.26112	0.188266	-23.0204	35.9505	12.4713	0.219044	-0.245956	0.944206	1122.3
		1.59646	0.687611	-32.5366	68.6774	26.8376	0.277474	0.137289	0.950873	1121.14
		3.17004	0.137757	-41.5173	7.09966	53.1345	0.961968	0.11274	0.24881	1006.65
		2.23991	0.490973	-43.7834	9.15631	23.5603	0.862861	0.470912	0.18361	698.574
		2.26199	0.415187	-18.9646	-19.8752	79.9624	-0.495864	-0.566241	0.658399	571.647
		1.44564	0.142014	-47.8204	23.4786	53.1335	0.91072	0.250251	0.32858	121.668
		1.89575	0.177009	4.86979	69.6402	17.6814	0.284493	-0.0922187	0.954232	1737.29
		1.82995	0.2793	-22.9464	34.0253	13.008	0.366312	-0.0834961	0.926738	1193.41
		2.61926	0.0918557	-36.7316	21.1497	13.4395	0.52173	0.318481	0.791434	1950.27
		2.59494	0.107633	-7.15212	14.9504	31.8412	0.685699	-0.273301	0.674628	587.14
		3.23556	0.220134	-21.296	31.7312	34.3625	0.519225	0.215961	0.826902	2307.82
		2.02169	0.282934	-25.4095	75.5729	43.1366	0.67715	-0.708147	0.199989	936.887
		2.35898	0.489391	-33.7995	1.76606	47.8441	0.748783	0.435754	0.499442	887.328
		3.14254	0.414157	-16.8652	23.422	11.3989	0.39903	-0.220223	0.890099	2085.36
		2.21983	0.192581	9.76208	11.449	69.1193	0.114618	-0.698606	0.706266	3465.77
		1.7261	0.506934	-33.6791	34.292	30.3499	0.860696	-0.440014	0.256105	788.722
		2.03631	0.381835	-15.1797	35.5487	9.94903	0.0670955	-0.162241	0.984467	2682.95
		1.3654	0.710506	-33.0031	40.1681	14.0706	0.788262	-0.27031	0.552789	888.867
		3.80499	0.151106	-14.7483	28.3885	14.0166	0.141596	-0.496674	0.856309	2540.8
		1.74721	0.336945	10.9372	87.8495	22.5403	0.195908	-0.681089	0.705505	876.27
		2.04747	0.158691	12.6566	-16.01	74.5621	-0.502095	-0.856932	0.116479	716.693
		3.39355	0.0858549	-30.6366	2.98255	36.8661	0.867275	-0.249742	0.430654	906.451
		2.99497	0.17534	-21.4314	31.1905	32.4417	0.530597	0.059304	0.845547	1950.81
		2.48649	0.182585	-39.7214	7.30052	23.7962	0.546162	0.462853	0.698193	2305.42
		2.75506	0.220659	14.085	-12.5285	94.3064	0.359448	-0.657124	0.66256	831.063
		3.1122	0.281969	-28.6551	7.40837	37.5631	0.966243	-0.0713449	0.247555	1055.69
		2.34921	0.0801977	-39.7214	7.30052	23.7962	0.491515	0.394536	0.776373	1162.19
		2.63212	0.215579	-41.7154	7.26581	23.9466	0.678469	0.517464	0.521451	1212.64
		2.62564	0.14122	-34.3049	-10.3973	11.7359	0.547988	-0.602245	0.580526	1176.08
		1.21168	0.309182	8.13549	29.3824	51.6909	0.92734	0.257178	0.271844	859.225
		3.50929	0.531897	-14.8963	32.239	12.9432	0.244969	-0.382723	0.890794	2874.36
		3.18886	0.119044	8.68856	30.3267	32.6435	0.605297	-0.338446	0.720465	2536.08
		3.41886	0.148224	13.4316	0.407387	88.6287	0.843897	-0.518924	0.136219	752.784
		3.06864	0.249835	-27.095	42.1974	13.0827	0.589558	-0.380315	0.712588	1914.29
		2.37695	0.111999	-42.3287	0.682898	67.493	0.985557	0.144628	0.0880941	539.048
		3.37854	0.341213	-20.9009	13.3229	35.3514	0.823087	0.0637543	0.564325	1181.39
		2.9362	0.1349	-21.908	0.72684	72.2882	0.140846	0.220585	0.965145	454.07
		2.67522	0.51874	12.3731	-12.7002	71.5679	0.173575	-0.945621	0.275088	606.647
		1.86741	0.767108	-34.735	-6.40977	33.5514	0.865264	0.24851	0.435387	1459.07
		3.64645	0.535116	-15.1797	35.5487	9.94903	0.0918748	-0.167532	0.981576	4295
		2.27469	0.178868	-34.3049	-10.3973	11.7359	0.568211	-0.614316	0.547496	1941.49
		1.80679	0.464814	-39.0592	63.2379	45.4888	0.986376	-0.139109	0.0878108	784.679
		1.89104	0.425601	-15.1797	35.5487	9.94903	0.0742304	-0.163773	0.983701	2933.02
		1.77414	0.24808	-23.0693	29.0935	10.2399	0.538919	-0.139276	0.830764	1692.58
		2.21301	0.39801	6.86382	69.6749	17.531	0.0220095	-0.212511	0.976911	1752.1
		2.46138	0.495667	7.39682	24.2131	40.703	-0.952016	0.0136284	0.305746	1135.5
		2.08436	0.105333	-41.654	9.7317	25.3306	0.847845	0.291114	0.443183	1154.63
		1.41329	0.0851467	-20.087	13.3942	72.759	0.15197	0.98679	0.0561263	377.026
		2.28439	0.0525019	-29.0125	12.6434	34.0322	0.738331	-0.149249	0.657718	868.817
		3.26982	0.110616	-5.38006	20.7608	30.0807	0.762857	-0.231655	0.603643	1028.99
		2.81376	0.394191	-9.85849	-2.20849	45.1922	0.467627	0.699868	0.539916	772.253
		1.9587	0.202957	-39.7214	7.30052	23.7962	0.518423	0.451702	0.726087	1044.99
		2.9669	0.213696	-42.8102	4.15881	35.3109	0.83641	-0.00904867	0.548029	627.026
		3.00572	0.152855	-22.7859	25.7838	13.2341	0.517568	-0.177691	0.836988	1826.97
		2.71328	0.395049	-23.4518	43.1107	8.40371	0.320945	-0.446008	0.835507	1460.45
		2.17316	0.133331	-5.38006	20.7608	30.0807	0.735623	-0.321654	0.596152	1087.31
		2.48853	0.0802725	-9.80958	4.64851	47.4236	0.0371673	0.534616	0.844277	1036.49
		3.85388	0.312789	-18.2924	16.7678	17.5377	0.49037	-0.0168852	0.871351	2736.97
		1.83543	0.331281	-32.598	66.2115	25.4536	0.338839	0.451464	0.82545	618.636
		2.04722	0.145471	14.7973	4.59573	81.1059	0.304067	-0.839866	0.44963	815.144
		3.26165	0.0573703	-34.3136	-15.5243	90.2325	0.620955	0.17712	0.763573	156.983
		1.64323	0.365538	-41.7154	7.26581	23.9466	0.670735	0.507025	0.541332	868.587
		2.27289	0.108872	-6.86869	11.6407	34.8354	0.649739	0.477026	0.59185	543.749
		2.40013	0.299795	-5.38006	20.7608	30.0807	0.81875	-0.231736	0.525307	999.045
		2.74445	0.139993	-11.2506	5.5581	28.5266	-0.0214798	0.806321	0.591088	885.276
		3.36733	0.29495	-26.4378	-1.50528	64.9059	0.878028	0.382091	0.288223	1106.06
		2.6563	0.0991878	-36.8658	17.4363	37.4018	0.896159	-0.0639603	0.439098	847.486
		2.07677	0.0862145	-24.0638	-9.14234	14.8256	0.342679	-0.120262	0.931723	242.036
		1.48909	0.286894	-37.8891	39.9982	29.0405	0.757391	-0.584507	0.291049	708.28
		3.01341	0.23742	-29.469	28.5858	31.6592	0.798834	-0.218209	0.560579	1255.28
		2.45475	0.129576	-43.0824	27.4989	37.0901	0.980842	-0.121619	0.152177	634.54
		2.6531	0.140198	-38.772	7.91252	63.1246	0.894969	0.229621	0.382499	613.938
		2.9766	0.212366	-11.682	12.7183	24.459	0.818117	-0.327984	0.472345	979.998
		3.20359	0.0809812	-24.8514	0.0801242	33.1101	0.577651	0.122557	0.807031	658.747
		2.7447	0.127402	9.35072	65.0153	22.8323	0.133337	-0.352142	0.9264	3203.95
		2.80489	0.372327	9.76208	11.449	69.1193	-0.244098	0.888802	0.387876	1195.39
		3.28147	0.0760248	-2.57085	-3.55461	61.7173	0.0389482	0.213917	0.976075	1014.59
		2.48605	0.044349	-43.0197	5.54335	32.8534	0.807128	0.232594	0.542627	767.814
		2.84581	0.0984748	-46.7858	-0.301728	34.7643	-0.136109	0.0230421	0.990426	91.0801
		2.49857	0.188426	-15.1922	39.9398	10.7964	-0.0568532	-0.197379	0.978677	2905.96
		2.60137	0.105707	-14.1425	5.42296	43.3461	0.599205	0.340192	0.724723	811.39
		3.27719	0.472885	-12.0896	35.5177	24.3174	0.59077	0.149693	0.792832	1259.37
		1.31508	0.680255	-18.2811	36.7981	22.3111	0.590958	-0.34896	0.727321	1062.15
		1.99151	0.21019	7.39682	24.2131	40.703	-0.887223	-0.113993	0.447035	934.999
		1.79658	0.274059	10.512	36.6486	84.8805	-0.458754	-0.0369937	0.887793	476.421
		3.14072	0.328519	-22.9464	34.0253	13.008	0.432731	-0.139014	0.890741	1452.44
		2.31831	0.309011	14.6744	-0.336051	78.3378	0.279585	-0.586815	0.759922	1189.69
		2.21397	0.287438	-17.3217	39.3644	9.02599	-0.140293	0.00638871	0.990089	1509.59
		2.22461	0.0796933	-15.1922	39.9398	10.7964	-0.0388141	-0.215025	0.975837	2339.26
		3.05627	0.198764	-21.1618	35.4446	10.4002	0.0976863	-0.0734654	0.992502	2012.24
		3.08331	0.174941	-15.2537	37.4739	9.41232	0.000893359	-0.128911	0.991656	3180.64
		3.30377	0.115746	-43.4862	-1.71728	51.5902	0.824744	0.14292	0.547148	216.037
		1.99248	0.096113	-36.1735	-11.8456	66.4206	0.502822	0.546046	0.670077	158.305
		2.13388	0.367749	-44.0054	14.932	21.9501	0.904875	0.242167	0.350082	1324.16
		2.24217	0.156799	-40.9767	12.4351	34.9345	0.837131	0.0360572	0.545813	425.724
		1.73531	0.141984	-39.1432	20.7113	34.558	0.921217	-0.258791	0.290493	628.34
		3.47298	0.0633172	-34.1305	-4.9539	68.5016	0.934446	0.0522081	0.352256	739.739
		2.2263	0.159939	-34.3049	-10.3973	11.7359	0.567268	-0.577191	0.587415	1251.85
		2.17408	0.355044	-19.1314	46.7274	13.3285	0.197858	-0.539826	0.818193	1262.85
		2.03266	0.106416	5.59968	27.185	44.1582	-0.232263	-0.0432141	0.971692	786.521
		1.47537	0.24267	-25.4207	55.5425	38.3632	0.892144	-0.43109	0.135058	1292.35
		1.54728	0.613604	-17.3217	39.3644	9.02599	-0.144114	0.0497784	0.988308	1814.95
		3.08158	0.114213	-30.1086	12.7091	19.5134	0.252782	0.403966	0.879155	1607.13
		1.38748	0.436173	25.5902	31.2164	70.7688	0.919049	-0.394121	-0.0041586	369.717
		1.92367	0.139292	8.95944	31.408	36.485	0.204511	-0.583021	0.786296	849.546
		2.33394	0.166576	-21.5054	33.1157	31.905	0.510728	0.10596	0.853188	1245.72
		2.90283	0.383062	-19.3897	41.2549	8.63966	-0.101266	-0.209731	0.972501	1720.86
		1.68993	0.220476	2.92466	76.4625	20.0632	0.48458	-0.452705	0.748492	1437.64
		2.33676	0.251405	7.9549	-8.78217	93.6841	-0.0975885	-0.970989	0.218305	631.784
		3.65921	0.200835	-30.1086	12.7091	19.5134	0.26802	0.42494	0.864633	2116.06
		1.61309	0.240267	-15.1922	39.9398	10.7964	-0.0442035	-0.214616	0.975698	2137.34
		1.12515	0.269246	-43.5615	24.6294	56.6742	0.988218	-0.0386552	0.148093	341.115
		1.81726	0.180121	-26.33	14.163	16.7552	0.402897	0.582186	0.706211	1938.24
		2.80543	0.0944124	-39.5232	7.13437	52.9841	-0.014756	-0.561153	0.827581	208.328
		2.08099	0.43517	22.8976	-14.7551	77.6517	0.539118	-0.769934	0.3414	1019.06
		2.11706	0.28013	-41.3091	8.88783	29.7089	0.876514	0.0971295	0.471476	800.518
		3.60081	0.0991733	-22.9464	34.0253	13.008	0.328201	-0.0055415	0.944592	1750.43
		1.53037	0.131687	-47.0203	9.86504	34.0015	0.949128	0.0906846	0.30155	408.695
		2.06451	0.417638	-22.9464	34.0253	13.008	0.418541	-0.0777496	0.904864	1670.89
		2.13968	0.551792	22.5653	-18.3023	72.4261	0.713535	-0.696775	-0.0732911	671.474
		3.01422	0.275671	-17.3217	39.3644	9.02599	-0.166542	0.0404976	0.985202	2300.32
		1.96867	0.125652	-18.2196	39.264	23.6951	0.44143	-0.171476	0.880759	1145.08
		2.49785	0.0598531	-0.378663	-3.68605	90.7548	-0.395315	-0.506555	0.766243	1070.19
		3.19747	0.133021	-28.2249	24.6696	47.2514	0.716093	0.496372	0.49074	1237.24
		3.45746	0.169728	-36.8658	17.4363	37.4018	0.824317	-0.0739761	0.561275	584.577
		1.56577	0.30494	-33.57	68.0363	39.586	0.979055	-0.0196461	0.202644	774.843
		3.32126	0.473374	-14.1814	21.769	20.005	0.61603	-0.187265	0.76514	3420.68
		3.08526	0.111006	1.33069	2.83115	61.7271	0.225376	-0.606844	0.762198	1773.46
		2.23098	0.207597	-15.2537	37.4739	9.41232	-0.0121226	-0.131013	0.991307	4399.78
		2.484	0.408758	-40.0061	35.0317	26.4228	0.774858	-0.293946	0.559635	1046.48
		1.11359	0.533525	-38.6629	41.6569	72.3608	0.874116	-0.18953	-0.447214	335.715
		2.84216	0.275576	-15.1922	39.9398	10.7964	0.0636737	-0.226661	0.97189	1811.62
		2.60577	0.503813	-16.8063	74.7308	24.0245	0.502854	0.0436682	0.863268	2269.21
		2.11155	0.177019	-7.15212	14.9504	31.8412	0.85058	0.049061	0.523552	878.362
		2.93881	0.702053	-15.2537	37.4739	9.41232	-0.0113104	-0.136238	0.990612	3276.94
		1.99445	0.477477	-0.501565	-8.61783	87.9867	-0.441246	-0.638766	0.630301	701.594
		3.03058	0.294531	-34.3049	-10.3973	11.7359	0.564995	-0.626701	0.536682	2294.71
		1.7035	0.481905	-19.3032	34.9386	8.32903	0.221449	-0.0984913	0.970185	1666
		2.27563	0.455269	-12.0896	35.5177	24.3174	0.526971	0.233672	0.817128	1884.55
		2.44409	0.136162	-19.3032	34.9386	8.32903	0.205002	-0.142731	0.968298	2228.51
AV5
	-33 ms
		1.79957	0.587694	-8.91289	29.1704	38.3752	-0.911126	-0.363715	-0.193809	330.317
		1.92608	0.126316	-15.9648	-4.0717	16.9921	-0.675723	0.410968	0.611966	126.909
		1.52939	0.295329	1.52884	2.665	90.915	-0.875808	-0.39779	0.273356	642.766
		2.10689	0.23946	6.47505	8.47346	51.4461	0.95066	-0.105145	0.291875	1230.87
		2.73093	0.299905	-9.18252	3.6676	28.9129	0.252813	0.610118	0.750894	823.502
		2.01439	0.29384	7.39682	24.2131	40.703	-0.96935	0.132475	0.206908	1184.91
		2.61924	0.0736352	-23.5697	4.23937	77.6641	-0.404214	-0.857253	0.318948	409.957
		3.02555	0.287046	-41.6025	-11.0055	47.8244	0.841312	0.411285	0.350768	731.798
		1.59777	0.697699	12.6541	11.5842	54.2997	0.522588	-0.0661267	0.850017	955.38
		1.24656	0.148649	-32.9755	3.79171	32.6382	0.815889	-0.11345	0.566969	789.703
		1.1483	0.103162	-27.0461	70.3032	46.8179	-0.052052	0.854218	0.517303	178.516
		1.41296	0.22199	-18.4266	-8.19433	9.99618	-0.367671	0.707747	-0.603251	660.593
		1.45533	0.416373	5.59968	27.185	44.1582	-0.864957	0.225398	0.44838	1022.14
		1.39278	0.20009	-5.33867	-23.1794	73.6841	-0.384373	-0.904921	0.182691	199.871
		2.30322	0.217841	8.37001	19.2156	52.4537	-0.827155	-0.181814	0.531749	959.413
		2.0678	0.165573	-18.1695	21.6996	20.3058	0.309828	0.45204	0.836461	430.508
		2.18752	0.138342	-7.15212	14.9504	31.8412	0.746903	0.275045	0.60538	719.221
		2.19515	0.151931	9.57898	0.878633	90.8502	0.0769471	-0.837456	0.54106	478.975
		2.19903	0.26883	-40.2995	15.1384	44.5383	0.50346	0.302121	0.809476	164.839
		1.49495	0.170146	-3.05494	48.7642	40.7766	-0.197168	-0.910509	0.363452	408.497
		1.651	0.393934	3.83264	-12.565	117.947	-0.24818	-0.257002	0.934	1884.47
		1.73565	0.17684	-11.3985	9.40854	27.4531	0.194639	0.90506	0.37813	547.035
		2.22715	0.144266	-23.9171	11.4287	21.5197	0.445557	0.165085	0.879901	1821.27
		2.26004	0.134512	6.47505	8.47346	51.4461	-0.357216	0.881698	0.308229	801.364
		1.63853	0.280403	26.8368	-21.5426	75.1195	0.813293	0.0773824	-0.576685	510.072
		1.84723	0.164332	-18.6724	-18.0579	4.45998	0.456269	0.372502	0.808122	1251.5
		1.73657	0.268637	7.88718	68.3617	57.3961	0.343088	0.495147	0.798198	361.231
		1.08369	0.282852	28.0621	37.2933	25.1513	-0.442663	0.0222931	0.896411	854.004
		0.97611	0.226245	22.0172	59.1448	29.8391	-0.350531	-0.89118	0.287969	403.234
		1.44345	0.20577	-15.1922	39.9398	10.7964	-0.0343259	-0.201515	0.978884	2013.23
		1.99815	0.584541	-39.991	3.04646	45.8378	0.989317	0.119303	-0.0837828	1251.12
		1.24805	0.211662	-7.15212	14.9504	31.8412	0.838096	0.0419573	0.543907	477.237
		1.30241	0.0481473	-32.9504	16.2582	62.4474	0.458809	0.652314	0.603308	288.582
		2.17302	0.211536	8.89047	-21.8551	76.473	-0.44722	-0.858203	0.251957	619.872
		2.02692	0.431805	-12.2614	23.7289	19.3179	0.767308	-0.216024	0.603798	2505.13
		1.44303	0.203031	6.10509	18.0996	48.7625	-0.42577	0.408405	0.807419	1490.84
		1.74523	0.307055	-39.5107	-18.5055	20.6329	0.788476	0.57129	0.227889	1116.71
		1.3611	0.623396	12.1248	26.2791	77.2732	0.332173	-0.5831	0.741388	614.483
		1.85124	0.10648	-5.12046	1.81181	29.1488	-0.048195	0.289769	0.955882	472.572
		1.91744	0.854669	11.1867	45.6974	42.7182	0.776717	-0.514219	0.363717	1247.15
		2.13973	0.391919	9.24789	-5.84132	111.508	-0.178974	-0.285019	0.941665	1132.97
		1.10019	0.271434	-20.5761	-33.9271	81.949	-0.646598	-0.478247	0.594298	243.438
		2.35681	0.155495	-6.86869	11.6407	34.8354	-0.949616	0.131636	0.284431	629.364
		2.1725	0.253409	11.0538	17.5626	61.0597	0.00759798	-0.218817	0.975736	1035.7
		2.22491	0.457648	7.01557	13.8089	33.246	-0.160017	0.245639	0.956063	2289.77
		1.57851	0.351819	-1.51489	37.1472	58.5157	-0.412574	0.759238	0.503329	838.652
		1.27072	0.199673	-43.0561	15.544	61.2785	0.997399	-0.0533139	0.0484965	395.412
		1.79337	0.133558	10.3001	44.3786	30.6569	0.555315	-0.461742	0.691679	1104.95
		2.32437	0.157123	6.50139	-3.48147	75.6345	-0.0284153	-0.926724	0.374667	1217.94
		1.76538	0.132972	-34.1795	-11.8109	66.2702	0.943199	0.26272	0.203356	536.182
		1.33563	0.449023	-20.1635	64.1623	83.4638	-0.30329	0.667721	0.679827	387.755
		2.76676	0.247092	-16.5667	9.37572	65.3119	-0.194656	0.952579	0.233886	566.238
		2.22106	0.143193	9.4661	-2.09883	35.4686	-0.627546	0.659532	0.413767	693.541
		2.29995	0.166742	-18.5018	18.1523	15.0802	0.226277	0.145913	0.963072	985.397
		2.44037	0.0729389	-41.5173	7.09966	53.1345	0.954405	-0.0445238	0.295177	479.259
		1.49959	0.125711	-16.2958	-10.7917	37.6496	0.114671	0.659933	0.742522	351.655
		1.66068	0.0767024	-41.7154	7.26581	23.9466	0.585625	0.545567	0.5995	657.217
		2.14157	0.107395	1.5025	14.6199	66.7266	-0.0107037	-0.739067	0.673547	900.924
		1.47616	0.322039	-22.229	17.2099	71.836	0.0506453	0.954664	0.293345	199.189
		2.69989	0.0573377	4.55124	58.5291	37.4916	0.643337	-0.407649	0.648028	759.454
		1.76328	0.219538	4.37065	20.3646	79.4848	-0.398126	0.554872	0.730488	729.379
		1.41013	0.656388	-15.1922	39.9398	10.7964	-0.0613476	-0.192266	0.979423	1509.78
		1.98705	0.218422	-36.1873	-4.28179	41.3849	0.923011	0.333153	-0.192509	953.733
		1.90224	0.233728	-42.7363	2.23359	35.8476	0.853988	0.224471	0.46938	491.829
		1.65686	0.42138	-18.9646	-19.8752	79.9624	-0.55416	-0.592546	0.584633	370.502
		1.3075	0.316106	-9.93248	42.2142	107.663	-0.600986	0.117135	0.79063	678.795
		1.84917	0.0464937	-18.7614	58.35	47.5159	0.548831	0.740133	0.388572	336.797
		1.45064	0.123382	11.1893	18.1033	62.9805	-0.112752	0.395325	0.911595	525.605
		1.6537	0.391716	4.37065	20.3646	79.4848	-0.49862	0.637865	0.586946	747.721
		1.88686	0.305821	7.39682	24.2131	40.703	-0.92667	-0.264344	0.267219	1520.37
		2.53899	0.26332	-17.9337	8.36009	46.9517	0.685418	0.564469	0.459975	825.744
		1.46548	0.124326	-13.0101	37.8541	92.4474	-0.710865	0.0507304	0.701497	366.661
		1.66284	0.531402	-41.1724	-14.9929	26.0089	0.826721	0.375851	0.418651	923.91
		2.47862	0.152484	7.12468	47.5532	42.4822	0.942933	-0.115108	0.312454	738.086
		1.53979	0.138723	12.7293	6.48624	80.7195	0.0200929	-0.565321	0.824627	810.468
		1.4179	0.268464	-31.1909	5.21096	30.0304	0.852645	-0.020643	0.522082	600.694
		1.77525	0.329521	-15.2537	37.4739	9.41232	-0.0719466	-0.130658	0.988814	1941.82
		1.11944	0.710415	16.3574	39.3848	56.6255	-0.542846	0.578415	0.608896	997.964
		1.89487	0.208365	-35.6831	-10.1945	20.1061	0.572249	-0.528297	0.627243	994.566
		1.3737	0.209666	42.0793	88.8451	36.7241	-0.673585	-0.657871	-0.336883	623.207
		1.61935	0.111032	25.2804	46.4811	43.5862	-0.550018	-0.754736	0.357567	884.266
		2.1787	0.275705	-35.6831	-10.1945	20.1061	0.590976	-0.529015	0.609008	1542.47
		1.77304	0.130842	-47.0203	9.86504	34.0015	0.702244	0.330886	0.630371	185.38
		1.89815	0.197911	-21.4314	31.1905	32.4417	0.581818	0.155658	0.798284	1539.88
		1.87263	0.123136	12.9764	-8.07164	80.635	0.00618252	-0.999207	0.039337	799.399
		2.54541	0.408104	-32.6908	-2.69077	61.5155	0.999346	0.0142165	-0.0332512	798.024
		1.52411	0.0653646	-41.4922	-1.68256	51.4398	0.762437	-0.0126605	0.646939	177.495
		2.30315	0.257878	1.5025	14.6199	66.7266	0.854438	0.259044	0.450369	1025.54
		2.71183	0.2134	-11.682	12.7183	24.459	-0.60159	0.532411	0.595506	716.816
		1.12063	0.12739	-25.0809	-23.6927	104.376	-0.656548	-0.583433	0.47807	146.607
		2.28991	0.133313	2.66882	43.3959	35.6366	0.983271	-0.182145	0.0012945	1818.62
		1.96156	0.0712965	11.1027	24.4196	63.2911	0.932041	-0.362353	-0.000663757	745.486
		2.52285	0.114896	3.43634	9.01604	91.0753	0.616385	-0.156141	0.771809	492.379
		2.10979	0.186903	6.51267	16.5489	80.4079	-0.343054	0.147117	0.927723	780.884
		1.52692	0.443892	-31.7916	-5.76306	72.7295	0.85081	0.504453	0.147137	575.053
		1.96016	0.490605	-20.531	3.69679	38.0349	0.90126	0.26154	0.345437	818.146
		2.07077	0.0922871	-22.4849	-15.8567	87.4095	-0.613953	-0.126733	0.779102	229.324
		2.00949	0.391977	15.3015	-1.31697	59.8271	0.384055	-0.772985	-0.504971	1067.59
		1.76093	0.36219	-7.71898	21.5699	25.8529	0.604288	0.254461	0.75504	722.457
		2.53722	0.370409	-15.2537	37.4739	9.41232	-0.0124038	-0.113396	0.993472	3198.88
		1.68498	0.528199	-7.06558	-12.6146	0.0267817	0.612342	-0.071937	0.787314	1530.35
		1.21756	0.206123	4.5525	55.3564	63.3746	0.451653	-0.594682	-0.665103	1002.2
		1.63309	0.385291	32.8289	1.76454	53.5587	0.0288491	0.820831	0.570442	880.748
		1.49976	0.601472	-23.4518	43.1107	8.40371	0.313908	-0.369009	0.874811	1035.93
		1.62007	0.124267	-45.0626	19.9004	62.2763	-0.797329	0.222809	0.560912	325.999
		1.71053	0.627378	30.5352	40.1976	5.41681	-0.137572	-0.118127	0.983423	840.597
		1.64092	0.117869	-30.6855	-3.87445	34.6347	0.717989	0.49907	0.485202	504.392
		1.18335	0.310561	-15.571	23.1902	55.1056	-0.691686	0.627233	0.357978	425.791
		1.61812	0.108802	1.33069	2.83115	61.7271	0.4132	-0.469907	0.780034	1302.89
		2.19761	0.203965	-6.86869	11.6407	34.8354	0.694659	0.477898	0.537645	494.281
		2.1432	0.3924	-3.22299	-15.0402	50.4188	0.449026	0.826104	0.340482	524.673
		1.29409	0.358722	-0.79879	23.5045	91.4606	-0.511555	0.135094	0.848564	315.744
		1.63745	0.157403	-30.5137	-13.3344	8.13037	0.327366	0.0323915	0.944342	437.467
		1.98073	0.0776124	9.76208	11.449	69.1193	0.206146	-0.787061	0.581411	2074.05
		1.444	0.093941	-35.6831	-10.1945	20.1061	0.598145	0.149612	0.787298	200.549
		1.5992	0.226445	-26.71	-20.6626	3.67746	0.351338	0.298767	0.887299	398.659
		1.64523	0.0774876	-8.1228	13.6025	71.8567	-0.385764	0.200367	0.900577	581.151
		2.44016	0.30566	-45.5931	16.5193	27.8628	0.935123	0.138075	0.326314	442.345
		1.31866	0.227377	-28.2513	57.8733	54.5668	-0.396719	0.917777	-0.0172904	159.382
		1.59186	0.0439988	4.82841	-19.9993	76.237	-0.245338	-0.920725	-0.303439	359.81
		2.32985	0.20659	43.1967	-22.8156	105.562	0.257317	0.258588	-0.931086	196.354
		1.07086	0.487507	-24.2507	53.5516	53.4187	-0.816233	0.46739	0.339574	362.465
		1.87686	0.144209	1.5025	14.6199	66.7266	0.0495924	-0.0306872	0.998298	614.548
		1.61658	0.266289	6.68323	31.5104	59.5243	0.438808	0.801615	0.406032	751.135
		2.35255	0.189178	-36.7153	-14.0083	58.7376	0.731817	0.608852	0.306176	500.447
		2.1327	0.327602	-24.2344	-2.85511	67.213	0.589442	0.609962	0.529626	782.748
		1.87642	0.116828	-49.5674	8.88602	53.1993	0.912304	-0.0425848	0.407294	223.284
		1.4299	0.105877	-11.9892	0.388839	17.5387	-0.763284	0.443991	-0.469329	447.305
		1.38805	0.138435	-34.1694	-9.85658	13.6567	0.584559	-0.539753	0.605771	936.687
		2.12303	0.142592	1.33069	2.83115	61.7271	0.423577	-0.399981	0.812772	829.116
		1.58834	0.238276	24.5593	-18.2676	72.2757	0.691817	-0.688108	-0.218854	568.92
		2.07658	0.117214	-37.0489	6.86589	59.1327	0.88486	0.442954	0.144273	488.481
		2.33015	0.206388	-18.4391	-3.80322	10.8435	0.429544	-0.581874	0.69059	2642.08
		1.78833	0.21359	-23.8055	-3.66988	19.5144	0.509926	-0.329203	0.794733	790.585
		2.37816	0.368719	9.85488	80.3513	33.0573	-0.0479298	-0.606471	0.79366	1670.74
		2.26574	0.265323	-20.9373	23.3235	63.7765	-0.510398	0.586928	0.628498	1240.21
		2.48371	0.145626	-17.797	5.72805	74.7555	-0.252306	0.558876	0.789936	724.598
		1.18172	0.336441	55.4293	6.06816	88.2387	0.974873	-0.202917	0.0919115	399.632
		2.4929	0.213051	-19.5703	3.0904	50.6329	-0.846966	0.0296375	0.53082	356.862
		1.69064	0.0494658	-9.83591	16.6034	23.2351	0.0502259	0.892772	0.4477	505.855
		2.32938	0.180661	-23.374	10.4186	55.0859	0.746649	0.507049	0.4306	638.62
		1.94115	0.235442	-29.4189	32.2701	59.7737	0.91749	-0.353763	-0.181837	488.381
		1.00947	0.438374	-6.7207	7.79022	35.9088	0.750265	0.61517	0.242216	638.497
		1.81759	0.256674	6.10509	18.0996	48.7625	-0.548288	0.213922	0.808466	1348.76
		1.87865	0.193267	-6.37582	49.4438	103.295	-0.482377	0.407492	0.775411	747.181
		1.97521	0.18147	-25.0972	11.4653	59.0778	0.839257	0.543211	-0.0238857	875.881
		1.8419	0.275219	12.6541	11.5842	54.2997	0.292954	-0.583781	0.757217	893.799
		1.43561	0.29502	-26.0215	44.5685	81.0623	-0.865264	0.355915	0.353047	377.84
		1.32254	0.199364	-6.58526	8.3309	37.8296	0.644529	0.645275	0.410126	438.5
		2.09441	0.157873	-32.1365	-4.91919	68.3512	0.886585	0.305214	0.34758	437.234
		2.21583	0.185999	12.1461	48.2637	29.4331	0.30935	-0.526372	0.791982	1733.59
		2.58428	0.170852	-38.9576	3.68756	33.0894	0.422081	0.0381405	0.905755	232.395
		1.57178	0.171682	-6.29305	73.8944	56.8387	0.550013	-0.830865	-0.084552	414.942
		1.34362	0.584924	-45.5931	16.5193	27.8628	0.97967	-0.0200506	0.199611	427.421
		1.92477	0.209934	-43.2166	2.53679	29.5486	0.738826	0.293772	0.606493	586.647
		1.3608	0.138796	-47.9308	14.1557	49.518	0.8689	-0.131942	0.477078	147.345
		2.51381	0.150942	-30.1425	-4.88447	68.2008	0.853192	0.286895	0.435608	642.133
		2.02785	0.132903	-18.4391	-3.80322	10.8435	0.43624	-0.511502	0.740311	1611.9
		1.66041	0.18002	6.95538	29.419	89.2489	-0.11928	0.25895	0.958497	324.716
		1.67305	0.108535	14.7534	76.1301	17.2401	-0.378544	-0.0440974	0.924532	2096.58
		0.94702	0.0764235	26.1107	-31.103	63.2843	0.116469	-0.993145	0.00989105	262.255
		1.42038	0.624765	2.36533	21.5483	106.366	-0.3103	-0.0481735	0.949417	667.199
		2.22235	0.114026	-11.682	12.7183	24.459	-0.326674	0.476902	0.815996	584.827
		1.50319	0.198342	-16.7661	33.9633	41.7448	-0.219086	0.950066	0.222209	242.967
		1.45288	0.139569	16.0853	41.4762	26.9009	-0.280421	-0.232841	0.931208	1307.79
		1.9607	0.0945587	-46.9714	16.722	36.2329	0.579367	-0.0721636	0.811866	126.689
		2.2779	0.324872	30.5352	40.1976	5.41681	-0.243024	-0.0918147	0.965665	1120.08
		1.28391	0.249142	7.71411	59.7456	26.5136	0.407756	-0.381091	0.829762	1219.86
		1.94403	0.299195	5.3451	-9.05436	85.6148	-0.114859	-0.85203	0.510737	739.232
		2.03215	0.610286	8.0013	4.42026	44.1494	-0.224567	0.619706	0.75202	605.232
		0.938678	0.425923	-7.06558	-12.6146	0.0267817	0.629555	-0.0191243	0.77672	865.201
		0.902603	0.69714	-32.376	60.4359	27.0637	0.710228	-0.117912	0.694026	668.47
		2.0374	0.0473415	-19.1903	16.6674	32.2068	0.00118425	0.722661	0.691201	370.133
		2.52132	0.212065	-50.0477	9.18922	46.9003	-0.879086	-0.32242	0.351074	221.438
		1.30516	0.149004	20.9776	-16.715	78.3388	0.0752035	-0.926183	0.369498	584.359
		1.53016	0.208024	-46.6002	3.92323	64.7996	0.992432	-0.0110447	0.122294	396.055
		2.439	0.275783	-18.4391	-3.80322	10.8435	0.442023	-0.563975	0.69753	2372.2
		1.01487	0.215731	-23.6311	1.77347	76.2801	0.636643	0.579934	0.508294	227.9
		1.41052	0.194044	-13.3662	-2.58111	51.7919	0.639176	0.630904	0.439789	594.591
		1.89207	0.563183	16.7926	-19.791	75.3347	0.2255	-0.973896	-0.0259992	766.181
		1.67189	0.630342	7.39682	24.2131	40.703	-0.958177	0.223526	0.178698	1282.93
		1.86861	0.112997	-1.58888	39.0724	57.979	0.205438	0.323885	0.923523	701.158
		1.98679	0.100289	-18.621	3.7024	89.9614	-0.450823	-0.740778	0.498002	517.765
		2.47569	0.0893884	-32.7924	35.6108	42.4111	0.937894	0.231072	0.258769	1158.99
		3.10437	0.0892121	-30.7833	3.66027	61.6758	0.742531	0.350029	0.571075	344.319
		1.61415	0.1298	-31.5496	34.8674	32.1202	0.926032	-0.224999	0.303053	735.599
		2.49677	0.390111	-35.6831	-10.1945	20.1061	0.610618	-0.52614	0.59188	1879.67
		2.30016	0.127243	6.63683	-2.9408	77.5552	0.24169	-0.955431	0.169523	721.737
		2.10412	0.300652	-15.2537	37.4739	9.41232	0.000471764	-0.128508	0.991708	3957.23
		1.71406	0.303206	-20.2864	16.7331	17.6881	0.355837	0.304149	0.88367	611.209
		1.05338	0.307066	-43.0197	26.7921	64.3573	-0.999669	0.0240981	-0.00897313	274.705
		1.79049	0.299809	7.71411	59.7456	26.5136	0.562372	-0.322228	0.761516	1093.29
		1.72071	0.355588	-48.1653	24.3225	48.7552	0.96896	-0.133882	0.207828	211.604
		1.7707	0.123056	6.10509	18.0996	48.7625	-0.0189102	0.542928	0.839566	1247.23
		2.43832	0.456202	8.77885	14.4922	109.982	-0.274012	0.197429	0.941244	1371.49
		1.27396	0.694377	4.70048	30.2573	32.9442	-0.841723	0.174257	0.511015	1258.34
		2.47237	0.47836	-28.556	-24.5478	4.90126	0.400133	0.31498	0.860628	577.14
		1.20661	0.426113	-17.3217	39.3644	9.02599	-0.143599	0.0803295	0.98637	1234.97
		1.60208	0.250411	-12.0896	35.5177	24.3174	0.445554	0.350558	0.823766	1130.1
		1.5795	0.251764	6.10509	18.0996	48.7625	-0.314055	0.209694	0.925958	792.398
Av10
	-3 ms
		3.26011	0.131936	-15.2537	37.4739	9.41232	-0.0435241	-0.140001	0.989194	4121.03
		5.13385	0.037598	-14.3908	23.1535	17.5475	0.470511	-0.112751	0.875161	6749.91
		6.37861	0.109953	-39.9684	21.8584	23.8807	0.781705	-0.247993	0.572221	1880.63
		4.52367	0.0605554	-39.8944	19.9332	24.4175	0.815565	-0.176894	0.550965	1788.8
		4.68134	0.085527	-40.203	32.0252	23.1179	0.819107	-0.452334	0.352787	1916.38
		4.61722	0.107088	-36.8181	27.466	13.7501	0.635065	-0.164921	0.754648	2094.19
		3.18567	0.0352043	-42.1105	25.6741	22.9577	0.894933	-0.375162	0.241556	1998.32
		6.95175	0.0828202	-40.0061	35.0317	26.4228	0.76185	-0.391193	0.516287	2055.41
		7.22073	0.0795601	-41.7656	24.8302	27.3359	0.812208	-0.480012	0.331523	1899.64
		5.52607	0.0856019	-34.5908	41.7554	19.9832	0.91127	-0.312082	0.268683	2629.31
		8.16367	0.0520269	-44.0054	14.932	21.9501	0.89311	0.238314	0.381525	2412.47
		7.11902	0.0932826	-25.7017	10.0094	24.1276	0.472138	-0.169804	0.865016	2787
		4.7487	0.102582	-39.9684	21.8584	23.8807	0.764313	-0.268836	0.586134	1760.41
		8.6964	0.131485	-40.0061	35.0317	26.4228	0.761262	-0.390306	0.517824	2508.57
		5.17215	0.0732931	-14.1814	21.769	20.005	0.60855	-0.179569	0.77293	4612.9
		5.57262	0.106298	-14.7483	28.3885	14.0166	0.25217	-0.533606	0.807264	4548.63
		3.98036	0.0666197	-39.8944	19.9332	24.4175	0.820442	-0.178958	0.543	1688.07
		6.19018	0.0852868	-41.9876	30.6059	25.7258	0.960421	-0.228827	0.158837	2055.6
		5.89637	0.190433	-26.5658	48.7512	21.6131	0.622456	-0.609518	0.490955	2211.23
		7.49639	0.230654	-36.5108	39.7955	20.6703	0.84712	-0.488927	0.20818	2854.79
		6.10457	0.0537549	-39.8944	19.9332	24.4175	0.79707	-0.157967	0.582861	1726.93
		3.46911	0.163722	-42.049	28.14	24.3418	0.957954	-0.190347	0.214689	2143.15
		5.0573	0.164019	-14.8963	32.239	12.9432	0.214152	-0.357406	0.909065	4785.12
		6.79781	0.310671	-14.8963	32.239	12.9432	0.210989	-0.34329	0.915224	4746.46
		6.81745	0.132814	-34.6648	43.6806	19.4465	0.92812	-0.225899	0.29591	1946.41
		6.55478	0.202783	-36.2274	36.4857	23.6645	0.745867	-0.437988	0.501845	2228.37
		7.00803	0.362881	-38.3933	24.6622	18.8154	0.790705	-0.263835	0.552429	2041.53
		4.94523	0.383867	-22.4297	44.9702	22.3858	0.46725	-0.475706	0.745239	3353.23
		4.86839	0.0452005	-41.975	26.2148	24.8785	0.788833	-0.386565	0.477818	2057.01
		4.61526	0.214328	-32.7937	38.7835	16.528	0.840706	-0.297287	0.452586	2005.06
		5.23761	0.151939	-14.3908	23.1535	17.5475	0.466742	-0.0818575	0.880597	6085.69
		3.54495	0.213866	-34.6648	43.6806	19.4465	0.926734	-0.219779	0.30473	2067.32
		5.90492	0.0959531	-36.8181	27.466	13.7501	0.658952	-0.194226	0.726676	2390.09
		7.55808	0.0866319	-41.5561	23.4457	29.7934	0.898828	-0.354762	0.257395	1949.87
		3.79503	0.150213	-33.0031	40.1681	14.0706	0.776631	-0.282185	0.563219	2873.95
		7.21505	0.163331	-9.84846	20.9946	24.0825	0.702567	-0.497733	0.508587	3143.24
		5.45716	0.0384387	-41.7656	24.8302	27.3359	0.777349	-0.50436	0.375964	1199.23
		3.63674	0.0629463	-45.5931	16.5193	27.8628	0.981387	-0.042316	0.187319	1333.13
		6.63564	0.101387	-42.0728	12.5008	20.4157	0.857025	0.0811052	0.508851	2104.19
		7.53587	0.0951908	-38.3933	24.6622	18.8154	0.774051	-0.238266	0.586578	2026.69
		3.98497	0.0630366	-38.4673	26.5874	18.2787	0.782481	-0.36226	0.50645	2162.38
		5.22729	0.30899	-7.22611	16.8756	31.3045	0.889717	-0.2881	0.354121	3188.45
		5.37569	0.0704557	-39.8944	19.9332	24.4175	0.837164	-0.204695	0.507204	1537.71
		7.76016	0.190961	-39.8944	19.9332	24.4175	0.823409	-0.158783	0.54478	2012.54
		3.99021	0.118146	-16.8652	23.422	11.3989	0.371481	-0.329032	0.868182	3255.08
		4.12742	0.212066	-36.8181	27.466	13.7501	0.647748	-0.177665	0.740849	2188.36
		5.13325	0.223452	-15.1797	35.5487	9.94903	0.0801083	-0.168147	0.982502	5821.62
		5.65524	0.0915419	-39.9684	21.8584	23.8807	0.782607	-0.262623	0.564406	1430.75
		5.71283	0.0777874	-38.4673	26.5874	18.2787	0.782782	-0.403756	0.473533	2224.39
		5.22271	0.102022	-40.0061	35.0317	26.4228	0.765937	-0.403586	0.500459	2220.21
		4.43176	0.0889089	-42.0239	19.3578	22.6471	0.835194	-0.212644	0.507182	1706.22
		5.47026	0.232518	-12.2614	23.7289	19.3179	0.779251	-0.2614	0.569594	4592.98
		7.34711	0.211976	-34.6648	43.6806	19.4465	0.926896	-0.235363	0.292348	1917.45
		8.83314	0.153145	-32.9291	38.2429	14.6073	0.809899	-0.35391	0.467773	2267.93
		4.28447	0.176078	-36.2274	36.4857	23.6645	0.76245	-0.425052	0.487853	2224.43
		9.47036	0.191762	-34.6648	43.6806	19.4465	0.920448	-0.222384	0.321436	2019.81
		6.87632	0.129508	-36.8181	27.466	13.7501	0.637793	-0.163751	0.7526	2002.98
		5.52971	0.0869135	-39.8944	19.9332	24.4175	0.8165	-0.203088	0.540447	1610.71
		4.56025	0.237421	-34.5306	68.6427	26.988	0.446308	0.103283	0.888899	2161.97
		5.48204	0.455687	-14.1814	21.769	20.005	0.640689	-0.200423	0.74118	4365.96
		4.33868	0.0689236	-44.0054	14.932	21.9501	0.88607	0.234343	0.399953	2029.5
		4.81892	0.123454	-36.8181	27.466	13.7501	0.625662	-0.194489	0.755461	2045.3
		5.42032	0.117001	-41.8396	26.7555	26.7992	0.74522	-0.509533	0.430144	1837.7
		4.54214	0.126909	-40.0061	35.0317	26.4228	0.778075	-0.371675	0.506415	2278.85
		5.57621	0.0644474	-41.7656	24.8302	27.3359	0.803747	-0.488039	0.340305	1566.76
		5.71206	0.063919	-20.9273	25.2778	11.163	0.535078	-0.312395	0.784921	3162.12
		7.37462	0.227254	-32.7937	38.7835	16.528	0.824634	-0.303798	0.477165	2580.14
		5.67178	0.123665	-20.9273	25.2778	11.163	0.562652	-0.314316	0.76461	3721.11
		3.97239	0.0461579	-43.4398	32.7339	33.5592	0.727976	-0.61006	0.312854	1780.22
		5.1552	0.0866772	-39.9684	21.8584	23.8807	0.781069	-0.304507	0.545167	1686.22
		5.96774	0.355714	-27.9804	37.7059	26.9045	0.8051	-0.343779	0.483354	2726.72
		5.31573	0.0875349	-37.5555	19.124	28.6453	0.851517	-0.0667642	0.520059	1733.42
		5.80097	0.25168	-40.0061	35.0317	26.4228	0.77556	-0.358167	0.51983	1882.35
		7.62006	0.122538	-14.8963	32.239	12.9432	0.203115	-0.333614	0.920568	5615.69
		7.24707	0.14362	-40.0061	35.0317	26.4228	0.764219	-0.381725	0.519861	2436.83
		5.88322	0.306528	-14.8963	32.239	12.9432	0.20156	-0.330806	0.921922	4827.36
		4.98254	0.263161	-39.8944	19.9332	24.4175	0.818631	-0.0979179	0.565911	1539.23
		4.45917	0.101102	-45.79	13.5127	24.558	0.88045	0.25193	0.40167	1872.59
		2.79867	0.156875	-12.2614	23.7289	19.3179	0.774974	-0.276936	0.568087	3097.84
		4.82824	0.136441	-45.2106	2.50207	29.699	0.739921	0.120524	0.661809	2113.34
		4.46167	0.201916	-41.9876	30.6059	25.7258	0.966963	-0.203981	0.152889	1950.98
		4.35932	0.0499388	-37.5555	19.124	28.6453	0.851745	-0.0848055	0.517048	1419.95
		3.46678	0.38383	-36.1547	58.9819	29.822	0.652573	0.185439	0.734685	2885.21
		5.4109	0.158973	-40.203	32.0252	23.1179	0.823212	-0.444722	0.352908	2173.05
		4.82392	0.31497	-41.9876	30.6059	25.7258	0.967602	-0.210955	0.138723	2397.39
		5.86315	0.0676031	-39.8944	19.9332	24.4175	0.810195	-0.182662	0.556973	1820.52
		5.13877	0.254659	-43.4398	32.7339	33.5592	0.730377	-0.623298	0.279372	2307.73
		3.65135	0.129612	-12.2614	23.7289	19.3179	0.756348	-0.254221	0.602751	4446.92
		6.61935	0.369685	-40.0061	35.0317	26.4228	0.790917	-0.351542	0.500868	2250.96
		5.85255	0.0755326	-36.8181	27.466	13.7501	0.647512	-0.229666	0.726623	2058.99
		4.34654	0.102647	-12.2614	23.7289	19.3179	0.761603	-0.264309	0.591693	4964
		5.338	0.0710665	-37.5555	19.124	28.6453	0.861019	-0.0191509	0.508212	1809.18
		5.15899	0.203067	-14.8963	32.239	12.9432	0.195966	-0.367677	0.909072	4489.66
		5.32124	0.164629	-14.1814	21.769	20.005	0.60308	-0.183	0.776406	3159.02
		8.64639	0.0830322	-39.9684	21.8584	23.8807	0.776816	-0.270458	0.568691	1701.89
		5.58569	0.123834	-37.9004	19.9679	24.2671	0.838894	-0.158083	0.520833	1446.94
		5.47997	0.160264	-16.8652	23.422	11.3989	0.371265	-0.303267	0.877605	3681.76
		6.06509	0.215657	-14.8963	32.239	12.9432	0.204663	-0.341822	0.917208	5138.88
		5.58893	0.106703	-37.4326	24.0558	31.4134	0.922877	-0.293942	0.248789	1444.05
		4.98338	0.483293	-16.2494	23.6595	19.6187	0.576519	-0.131825	0.80638	3678.62
		5.87919	0.0994299	-41.9876	30.6059	25.7258	0.962841	-0.222785	0.152654	1955.71
		8.30599	0.255385	-32.5842	37.399	18.9855	0.751104	-0.451484	0.481669	1724.28
		7.8515	0.102337	-14.7483	28.3885	14.0166	0.243926	-0.524506	0.815716	4602.74
		5.29607	0.174145	-16.8652	23.422	11.3989	0.355711	-0.269628	0.894858	2832.72
		7.79102	0.100841	-38.1098	21.3524	21.8096	0.846085	-0.268158	0.460685	1665.66
		5.33459	0.173439	-30.688	23.7197	14.3724	0.464166	0.0384394	0.884914	2013.38
		7.15591	0.134568	-32.5968	41.7901	19.8329	0.844211	-0.442208	0.302917	2379.48
		4.81378	0.0852844	-20.9273	25.2778	11.163	0.549946	-0.322319	0.7705	3477.63
		4.7438	0.0852179	-41.5561	23.4457	29.7934	0.914342	-0.330913	0.2334	1824.04
		5.308	0.110584	-14.8963	32.239	12.9432	0.194388	-0.307888	0.931353	4151.23
		5.90212	0.0881751	-40.2268	16.3859	19.1919	0.820495	0.0794693	0.566103	3110.37
		4.81594	0.0559185	-37.8515	26.8249	26.4985	0.870407	-0.382211	0.310331	2212.3
		3.69769	0.294444	-32.7937	38.7835	16.528	0.84421	-0.310293	0.437067	2564.67
		4.20512	0.0777796	-37.4326	24.0558	31.4134	0.922618	-0.311503	0.227467	1696.58
		6.65906	0.278499	-36.4017	73.5398	29.9065	0.726791	-0.430572	0.535147	3027.39
		5.44394	0.226044	-32.5842	37.399	18.9855	0.762031	-0.442062	0.47317	2078.4
		6.87522	0.0482136	-39.9684	21.8584	23.8807	0.77552	-0.26198	0.574399	1706.67
		8.24772	0.146187	-37.9506	37.5323	27.6564	0.745835	-0.433855	0.505469	2024.72
		3.89879	0.0538226	-41.3091	8.88783	29.7089	0.844371	0.132237	0.519182	1430.38
		5.62099	0.277646	-27.0461	49.0544	15.3141	0.527414	-0.658349	0.53704	2699.18
		6.41643	0.0367654	-38.4673	26.5874	18.2787	0.777324	-0.382841	0.4992	2271.33
		8.73651	0.161058	-32.7937	38.7835	16.528	0.837005	-0.304675	0.454528	2821.36
		6.67318	0.105691	-38.3933	24.6622	18.8154	0.753886	-0.278523	0.595047	2284.42
		6.66757	0.311712	-34.6648	43.6806	19.4465	0.929173	-0.195064	0.313986	2313.39
		7.29152	0.207554	-18.5018	18.1523	15.0802	0.416542	-0.0313387	0.908576	4611.3
		4.43006	0.103157	-37.5555	19.124	28.6453	0.870994	-0.0653224	0.486932	1650.39
		6.33555	0.0954124	-37.9506	37.5323	27.6564	0.731187	-0.470296	0.494153	1805.27
		7.09664	0.104998	-34.6648	43.6806	19.4465	0.915842	-0.252427	0.312273	1914.71
		6.40313	0.0648655	-22.7859	25.7838	13.2341	0.58541	-0.170805	0.792541	3542.99
		5.7744	0.156465	-14.3908	23.1535	17.5475	0.480282	-0.0892094	0.872566	7768.03
		6.73933	0.089753	-34.6648	43.6806	19.4465	0.923285	-0.237786	0.301668	2710.56
		5.64095	0.0875539	-34.5908	41.7554	19.9832	0.911716	-0.304866	0.275374	2843.73
		10.9864	0.323829	-25.8384	33.8902	27.8276	0.704386	-0.387383	0.59479	2871.69
		8.37836	0.144139	-36.2274	36.4857	23.6645	0.752546	-0.420843	0.506524	3035.04
		5.64282	0.143791	-44.0054	14.932	21.9501	0.902124	0.245674	0.354706	2432.39
		7.12271	0.273063	-33.0031	40.1681	14.0706	0.783207	-0.291314	0.549292	3032.87
		3.74132	0.0425061	-47.5257	18.9505	29.3972	0.912282	-0.223592	0.343145	988.301
		5.11737	0.247036	-34.6648	43.6806	19.4465	0.919591	-0.236086	0.314031	1854.61
		6.67889	0.138092	-41.9876	30.6059	25.7258	0.96384	-0.226455	0.140465	1793.36
		5.08917	0.0656825	-14.8963	32.239	12.9432	0.194324	-0.330235	0.923679	4074.14
		3.37002	0.280161	-12.0896	35.5177	24.3174	0.508442	0.111506	0.853846	1978.17
		7.33381	0.0958856	-20.9273	25.2778	11.163	0.563848	-0.315368	0.763294	4535.35
		5.26416	0.263857	-14.7483	28.3885	14.0166	0.26047	-0.507318	0.821452	4212.82
		8.84575	0.142303	-28.9661	47.0945	16.0012	0.820264	-0.509256	0.260434	2734.59
		5.45294	0.18922	-41.7656	24.8302	27.3359	0.810934	-0.483775	0.329162	1814.06
		6.31781	0.170269	-40.0061	35.0317	26.4228	0.764864	-0.396849	0.507439	2147.02
		5.83958	0.0746508	-39.759	20.4739	26.3382	0.758344	-0.147827	0.634872	1328.5
		5.44506	0.1401	-32.5968	41.7901	19.8329	0.838703	-0.459326	0.29257	2361.91
		3.42206	0.112285	-37.5555	19.124	28.6453	0.87999	-0.0561429	0.471663	1519
		6.30718	0.564007	-23.8443	33.9249	27.6772	0.629171	-0.388814	0.673028	2791.1
		6.39306	0.109226	-34.6648	43.6806	19.4465	0.924205	-0.243573	0.294138	1692.96
		6.43528	0.0993202	-14.3908	23.1535	17.5475	0.467743	-0.0850564	0.879763	7733.14
		5.1624	0.196915	-38.4673	26.5874	18.2787	0.797886	-0.368625	0.476963	1971.41
		6.17088	0.11797	-34.6648	43.6806	19.4465	0.922664	-0.234103	0.306409	2035.1
		4.64373	0.349883	-42.1105	25.6741	22.9577	0.902221	-0.3501	0.251846	2188.19
		6.83954	0.0824746	-45.6797	22.8356	28.1734	0.935786	-0.234667	0.263127	1290.06
		8.19841	0.187641	-18.1695	21.6996	20.3058	0.580683	-0.101	0.80784	5416.81
		4.4828	0.0793493	-31.3514	13.4525	29.8043	0.877744	-0.114673	0.465205	2060.88
		10.0027	0.238034	-20.9273	25.2778	11.163	0.560187	-0.314718	0.766252	4874.13
		8.26624	0.058765	-40.0061	35.0317	26.4228	0.76504	-0.390095	0.512386	2678.38
		5.71879	0.249757	-12.2614	23.7289	19.3179	0.779462	-0.239095	0.579027	4254.84
		6.66503	0.0711844	-38.4673	26.5874	18.2787	0.79298	-0.397325	0.46186	2004.42
		5.7521	0.187037	-16.8652	23.422	11.3989	0.387743	-0.292316	0.874189	3821.05
		5.55605	0.112447	-14.3908	23.1535	17.5475	0.474255	-0.0970118	0.875026	6816.71
		4.20063	0.159322	-34.6648	43.6806	19.4465	0.92054	-0.232686	0.313788	1844.91
		9.99479	0.18323	-32.3748	36.0145	21.443	0.84784	-0.45561	0.271269	1367.78
		6.78074	0.123464	-18.1695	21.6996	20.3058	0.579776	-0.101554	0.808422	4772
		4.17888	0.0677582	-39.4267	24.0211	31.5638	0.925343	-0.345302	0.156545	1579.05
		4.17465	0.143718	-45.5931	16.5193	27.8628	0.982238	-0.118798	0.14524	1132.97
		6.11291	0.0648293	-42.1105	25.6741	22.9577	0.895101	-0.366358	0.254118	3193.48
		5.29391	0.271142	-14.8963	32.239	12.9432	0.215307	-0.336481	0.916746	4793.3
		6.60759	0.163639	-14.7483	28.3885	14.0166	0.244083	-0.532073	0.810754	4588.61
		5.4455	0.381698	-14.7483	28.3885	14.0166	0.244065	-0.525128	0.815275	4492.39
		6.55288	0.256564	-14.3908	23.1535	17.5475	0.467881	-0.102387	0.877841	6693.19
		6.54451	0.134664	-36.2274	36.4857	23.6645	0.755474	-0.421002	0.502012	2249.1
		7.0711	0.12904	-32.5842	37.399	18.9855	0.744302	-0.425381	0.514845	2281.92
		5.3284	0.0684869	-44.0054	14.932	21.9501	0.886569	0.227566	0.402752	1376.44
		4.91211	0.0851513	-41.4207	23.9864	31.7142	0.924393	-0.347474	0.157352	1239.84
		6.38213	0.0790459	-40.0061	35.0317	26.4228	0.76673	-0.397135	0.50439	2300.39
		5.01896	0.183699	-34.6648	43.6806	19.4465	0.923924	-0.22179	0.311728	2002.77
		6.53208	0.155861	-14.7483	28.3885	14.0166	0.266412	-0.525805	0.807808	4402.68
		6.29456	0.0734009	-38.4673	26.5874	18.2787	0.783994	-0.388892	0.483856	2716.95
		6.89452	0.048856	-42.1105	25.6741	22.9577	0.886089	-0.379036	0.266791	1842.8
		3.58611	0.1016	-38.4058	29.0533	19.6628	0.788338	-0.485978	0.377291	1803.3
		9.60088	0.297045	-14.8963	32.239	12.9432	0.203263	-0.329235	0.922111	5109.46
		3.55551	0.222373	-40.0061	35.0317	26.4228	0.78025	-0.373937	0.501379	1862.18
		8.98015	0.116875	-41.7656	24.8302	27.3359	0.783423	-0.491813	0.379959	1443.48
		5.20319	0.12558	-16.8652	23.422	11.3989	0.349968	-0.318448	0.880973	3213.6
		5.24813	0.126441	-36.8181	27.466	13.7501	0.636762	-0.201146	0.744362	2216.43
		5.88941	0.0633076	-39.759	20.4739	26.3382	0.723674	-0.347038	0.59654	1159.42
		6.50935	0.376126	-28.9661	47.0945	16.0012	0.824425	-0.490951	0.281586	2660.76
		6.48227	0.26	-14.8963	32.239	12.9432	0.190327	-0.348957	0.917608	4886.23
		7.38412	0.135936	-14.8837	27.8479	12.0959	0.280726	-0.548007	0.78796	5420.94
		7.24619	0.138253	-40.0061	35.0317	26.4228	0.763988	-0.377232	0.523468	2511.42
		5.46405	0.0631567	-40.0061	35.0317	26.4228	0.774776	-0.378312	0.506559	2618.43
		6.22915	0.323718	-14.8963	32.239	12.9432	0.218774	-0.34642	0.912212	4647.62
		7.44715	0.0708795	-45.6797	22.8356	28.1734	0.939459	-0.205854	0.273936	1326.07
		7.9551	0.205851	-26.1456	21.5607	20.9073	0.789007	-0.226227	0.571218	2641.68
		5.35247	0.0999641	-38.4673	26.5874	18.2787	0.773207	-0.360349	0.521824	1853.13
		8.52696	0.197964	-36.2274	36.4857	23.6645	0.747374	-0.45524	0.48393	2091.57
Av10
	-13 ms
		2.97194	0.112961	-15.1922	39.9398	10.7964	-0.039424	-0.235713	0.971023	2822.19
		4.70002	0.064383	-14.1814	21.769	20.005	0.596188	-0.222078	0.771519	3589.35
		5.58729	0.117918	-36.7441	25.5408	14.2868	0.539087	-0.131765	0.831879	1772.71
		3.91077	0.0577787	-40.2268	16.3859	19.1919	0.792463	0.0865004	0.603754	1940.3
		4.1499	0.0428515	-36.8181	27.466	13.7501	0.623223	-0.186823	0.759401	1714.78
		3.93021	0.169706	-36.6701	23.6156	14.8235	0.459478	0.122505	0.8797	1634.5
		2.79478	0.0579086	-39.8944	19.9332	24.4175	0.806344	-0.167963	0.567097	985.122
		5.12885	0.107378	-33.6791	34.292	30.3499	0.82032	-0.472282	0.322529	1144.62
		5.78009	0.0787779	-41.5561	23.4457	29.7934	0.914718	-0.313448	0.255034	1638.66
		3.84127	0.128097	-27.1075	46.5886	13.9301	0.474352	-0.632199	0.612629	1804.22
		6.28866	0.0630733	-44.0054	14.932	21.9501	0.889019	0.236138	0.39228	1729.39
		5.83802	0.0781091	-25.2703	2.84921	28.1952	0.650945	0.0588474	0.756841	1066.5
		3.49416	0.15962	-36.8181	27.466	13.7501	0.627553	-0.185911	0.756052	1664.44
		7.02908	0.106032	-39.4267	24.0211	31.5638	0.918226	-0.36151	0.161775	1264.94
		4.44076	0.113861	-20.0155	17.8144	21.5296	0.631546	-0.0346193	0.774565	2535.79
		4.41126	0.0779035	-44.0054	14.932	21.9501	0.895084	0.238762	0.376587	1690.21
		3.59198	0.0451784	-39.8944	19.9332	24.4175	0.807456	-0.134194	0.574462	1382.86
		4.4482	0.179469	-39.8944	19.9332	24.4175	0.777452	-0.208519	0.593371	1008.7
		4.04172	0.213926	-26.5658	48.7512	21.6131	0.642958	-0.612608	0.459692	1488.96
		6.15134	0.275602	-37.9506	37.5323	27.6564	0.763835	-0.43542	0.47641	1564.65
		4.73264	0.0581143	-43.8574	11.0815	23.0235	0.92865	-0.052535	0.367218	1194.43
		3.15494	0.160738	-20.2864	16.7331	17.6881	0.476546	-0.0330423	0.878528	2350.62
		4.1724	0.0991639	-34.1732	63.4077	30.5189	0.79593	0.00107088	0.605387	2234.95
		5.36544	0.209442	-39.8944	19.9332	24.4175	0.830364	-0.138055	0.539848	1625.03
		5.67712	0.134106	-15.1797	35.5487	9.94903	0.078531	-0.174966	0.981438	4772.7
		4.76758	0.0663047	-36.8181	27.466	13.7501	0.625095	-0.207413	0.752487	1650.08
		6.01673	0.272774	-34.6635	19.2592	13.8258	0.509031	0.0840754	0.856632	3606.38
		4.1594	0.30274	-20.4106	36.2227	20.5407	0.7057	-0.410751	0.577297	2276.93
		3.45046	0.0521693	-36.8181	27.466	13.7501	0.614531	-0.186561	0.766516	1417.76
		3.57824	0.140221	-22.9464	34.0253	13.008	0.372639	-0.0567044	0.926242	1408.98
		4.29756	0.16383	-12.2614	23.7289	19.3179	0.742042	-0.207481	0.637437	3283.72
		3.3347	0.491266	-32.5366	68.6774	26.8376	0.259429	0.137489	0.955925	2078.29
		3.91739	0.130373	-22.9464	34.0253	13.008	0.421303	-0.0648928	0.904595	1668.06
		6.08317	0.0948233	-39.4267	24.0211	31.5638	0.915728	-0.37619	0.141148	1377.79
		3.37736	0.198543	-29.089	42.1627	13.2331	0.712428	-0.291834	0.638185	1638.62
		6.38075	0.0877546	-30.7595	-1.94924	34.098	0.989316	0.0554908	0.134817	1253.65
		4.72905	0.0357989	-31.3514	13.4525	29.8043	0.81768	-0.129506	0.560917	1145.95
		3.31933	0.0582933	-45.6295	5.27116	24.7841	0.61198	0.378378	0.694485	1147.41
		5.08436	0.130967	-45.6295	5.27116	24.7841	0.67937	0.349705	0.645107	1628.71
		4.82077	0.190585	-25.9976	17.7103	21.9807	0.754987	-0.0143724	0.655582	2051.08
		3.35317	0.0822663	-36.7316	21.1497	13.4395	0.499831	0.371013	0.782636	3087.41
		4.81066	0.0922179	-30.7595	-1.94924	34.098	0.962595	0.198433	0.184485	1023.19
		3.8863	0.110015	-38.5287	24.1215	16.8947	0.826307	-0.190142	0.530154	1576.16
		6.40052	0.372231	-20.2864	16.7331	17.6881	0.491017	-0.0364037	0.870389	3236.76
		3.244	0.213925	-27.0461	49.0544	15.3141	0.526266	-0.664099	0.531052	1998.38
		3.6569	0.155158	-45.79	13.5127	24.558	0.854786	0.261002	0.448573	1354.01
		4.42803	0.263669	-36.7316	21.1497	13.4395	0.512298	0.352487	0.783137	2713.23
		5.09677	0.175505	-29.4189	11.0213	28.2699	0.866562	-0.124335	0.483333	1210.6
		5.02665	0.164804	-25.9976	17.7103	21.9807	0.751757	-0.0838476	0.654088	2384.93
		4.31426	0.131583	-27.2304	41.6568	11.162	0.374109	-0.238809	0.89611	1722.06
		3.35663	0.11493	-44.0054	14.932	21.9501	0.877426	0.220748	0.425905	1184.31
		4.03049	0.064452	-41.654	9.7317	25.3306	0.877324	0.215328	0.428879	1162.02
		5.89508	0.38636	-20.9273	25.2778	11.163	0.554047	-0.316738	0.769876	2860.34
		7.33435	0.132385	-27.1564	39.7316	11.6987	0.312914	-0.233461	0.920642	2429.67
		3.10863	0.228902	-37.9506	37.5323	27.6564	0.756218	-0.441067	0.483317	1398.24
		7.1006	0.317992	-14.8963	32.239	12.9432	0.192736	-0.29783	0.93496	3388.35
		5.25075	0.0840049	-36.7316	21.1497	13.4395	0.497805	0.353259	0.792085	2006.38
		4.39585	0.127986	-37.5555	19.124	28.6453	0.840323	-0.0559388	0.539192	1170.62
		3.31515	0.380582	-34.5921	66.1768	25.604	0.330324	0.334161	0.882736	1615.06
		4.18761	0.463775	-12.2614	23.7289	19.3179	0.779986	-0.232792	0.580887	3640.79
		4.4895	0.120637	-36.7316	21.1497	13.4395	0.476149	0.370101	0.797689	2513.2
		3.57824	0.170259	-33.1135	30.8452	10.4551	0.190325	-0.266679	0.944806	1389.6
		4.17821	0.157576	-39.4267	24.0211	31.5638	0.92287	-0.332901	0.19362	902.33
		3.54772	0.36546	-37.9506	37.5323	27.6564	0.755272	-0.422241	0.501275	1336.87
		4.88768	0.0548155	-31.142	12.068	32.2618	0.84317	-0.0824955	0.53128	1520.52
		4.06114	0.125983	-36.7316	21.1497	13.4395	0.503274	0.354243	0.78818	2358.77
		5.90469	0.223906	-22.9464	34.0253	13.008	0.321985	-0.0438854	0.945727	1955.03
		4.67099	0.219862	-24.583	28.7556	16.6893	0.560696	-0.0672326	0.825288	2515.82
		3.40837	0.0553976	-37.4326	24.0558	31.4134	0.915611	-0.300928	0.266645	1073.68
		4.22281	0.107891	-38.3933	24.6622	18.8154	0.768991	-0.298128	0.565484	1403.11
		4.64554	0.323576	-23.8443	33.9249	27.6772	0.614979	-0.389031	0.685898	2352.4
		3.96028	0.285966	-19.8563	33.9943	27.3764	0.56839	-0.4361	0.697674	1909.41
		4.46226	0.114573	-45.5931	16.5193	27.8628	0.969891	0.0325883	0.24135	880.671
		5.60529	0.172636	-27.2304	41.6568	11.162	0.414795	-0.194902	0.888796	2645.46
		6.22194	0.160382	-39.8944	19.9332	24.4175	0.793523	-0.126333	0.595282	1457.63
		5.20672	0.149443	-39.759	20.4739	26.3382	0.784345	-0.094927	0.613019	1205.55
		4.44467	0.164934	-41.7154	7.26581	23.9466	0.665116	0.515273	0.540476	1749.68
		3.93844	0.0919296	-45.6295	5.27116	24.7841	0.6751	0.370026	0.638217	1876.1
		2.3383	0.148666	-12.2614	23.7289	19.3179	0.759998	-0.247861	0.600806	2461.93
		3.3786	0.19588	-45.2106	2.50207	29.699	0.717253	0.120195	0.686368	1174.78
		3.50835	0.182645	-44.0054	14.932	21.9501	0.88126	0.285823	0.376412	1687.01
		3.65186	0.0340594	-43.2417	11.319	31.2433	0.885712	0.0283945	0.463365	1155.92
		2.9772	0.347095	-26.567	73.1727	27.2338	0.543591	0.0208642	0.839091	2086.29
		4.62634	0.193218	-40.0061	35.0317	26.4228	0.769846	-0.383254	0.510347	2081.77
		4.15864	0.209154	-41.9876	30.6059	25.7258	0.965854	-0.204529	0.159043	1891.54
		4.68497	0.105485	-36.9398	19.3615	36.8651	0.806622	0.0510102	0.588862	1168.56
		3.81352	0.127333	-45.5931	16.5193	27.8628	0.984442	-0.0527366	0.167611	1378.6
		3.37216	0.14278	-20.0155	17.8144	21.5296	0.646069	-0.0742134	0.759663	2771.65
		5.17314	0.31582	-37.9506	37.5323	27.6564	0.762092	-0.427892	0.485926	1339.26
		3.47426	0.165267	-21.1618	35.4446	10.4002	0.0993416	-0.113876	0.988516	1943.13
		3.41753	0.12586	-14.1814	21.769	20.005	0.610459	-0.220003	0.76088	3445
		4.20515	0.232807	-21.4314	31.1905	32.4417	0.535245	0.0957773	0.839249	2832.15
		3.73476	0.183286	-27.0461	49.0544	15.3141	0.554465	-0.672891	0.489681	2433.99
		4.17576	0.207918	-14.0334	17.9186	21.0784	0.697914	-0.241648	0.674183	2177.87
		7.52074	0.0469949	-45.79	13.5127	24.558	0.853334	0.253238	0.455731	1379.36
		4.22925	0.103276	-41.7154	7.26581	23.9466	0.673879	0.51383	0.530911	1842.18
		4.30415	0.256728	-38.3933	24.6622	18.8154	0.767153	-0.239221	0.595189	1486.84
		5.05427	0.175233	-14.8963	32.239	12.9432	0.20206	-0.350773	0.914401	4212.13
		4.99299	0.14669	-39.8944	19.9332	24.4175	0.802142	-0.152207	0.57741	1293.49
		3.94355	0.270175	7.39682	24.2131	40.703	0.960647	-0.239325	0.141001	1717.84
		4.00973	0.0928878	-44.0054	14.932	21.9501	0.870587	0.254047	0.421353	1206.44
		5.44784	0.196182	-24.7184	28.215	14.7686	0.531834	-0.0069326	0.84682	1676.57
		5.66852	0.101216	-38.3933	24.6622	18.8154	0.784055	-0.238084	0.573214	1525.21
		4.18362	0.291209	-16.8652	23.422	11.3989	0.346978	-0.272279	0.89748	2055.65
		6.21234	0.231463	-20.2864	16.7331	17.6881	0.479587	-0.0318762	0.876915	2374.17
		4.16305	0.161563	-36.7441	25.5408	14.2868	0.547344	-0.142058	0.824763	1727.74
		5.68293	0.147098	-28.9661	47.0945	16.0012	0.819015	-0.507143	0.268366	2121
		3.63283	0.160744	-36.8181	27.466	13.7501	0.654511	-0.19738	0.729833	1734.4
		3.53971	0.0988549	-39.4267	24.0211	31.5638	0.939608	-0.317501	0.127789	1313.75
		4.11956	0.171775	-36.8181	27.466	13.7501	0.614834	-0.114906	0.780241	1570.93
		5.47385	0.124108	-9.83591	16.6034	23.2351	0.760874	-0.44897	0.468504	1875.06
		4.52861	0.0716328	-27.7948	20.6821	25.4359	0.843225	-0.104494	0.527307	2286.06
		2.83921	0.267935	-38.5287	24.1215	16.8947	0.79758	-0.153332	0.5834	1691.98
		3.44068	0.0703157	-39.9433	13.0762	22.1861	0.754622	0.273263	0.596551	1621.09
		5.4312	0.2476	-34.3337	71.6493	30.2928	0.685524	-0.250832	0.683477	2020.51
		4.38531	0.210517	-29.015	40.2375	13.7698	0.75168	-0.397654	0.526164	1657.56
		5.00769	0.0440005	-39.8944	19.9332	24.4175	0.810723	-0.123444	0.572267	1219.6
		5.95941	0.234848	-22.9338	29.6342	12.1607	0.505195	-0.0788257	0.859398	2402.69
		3.2978	0.074144	-41.3091	8.88783	29.7089	0.808542	0.196629	0.554614	960.524
		4.49783	0.248287	-27.1075	46.5886	13.9301	0.457944	-0.626027	0.631172	1932.44
		4.80312	0.0506057	-38.5287	24.1215	16.8947	0.794083	-0.204689	0.572307	1731.02
		6.52532	0.113398	-22.9338	29.6342	12.1607	0.509727	-0.119683	0.851971	2392.32
		5.45401	0.119416	-31.3514	13.4525	29.8043	0.818369	-0.120735	0.561868	1624.86
		5.68682	0.340363	-14.8963	32.239	12.9432	0.213046	-0.283812	0.934913	3961.83
		5.96025	0.122717	-18.2924	16.7678	17.5377	0.510133	-0.123755	0.851146	2898.77
		4.63775	0.0858455	-39.9433	13.0762	22.1861	0.757044	0.256281	0.601002	1417.96
		5.1609	0.123988	-27.623	32.4709	30.4354	0.682948	-0.297427	0.667172	2143.74
		5.89956	0.0793752	-36.8181	27.466	13.7501	0.624035	-0.225956	0.748013	1389.77
		4.86906	0.0431277	-33.0395	28.92	10.9918	0.102274	-0.431476	0.896308	2239.58
		5.39612	0.116569	-37.4326	24.0558	31.4134	0.924483	-0.303676	0.23046	1621.02
		5.1603	0.07817	-39.8944	19.9332	24.4175	0.818333	-0.170812	0.548775	1599.57
		4.33356	0.0844739	-33.0031	40.1681	14.0706	0.776557	-0.302661	0.55259	2353.87
		8.4431	0.250088	-23.8443	33.9249	27.6772	0.60179	-0.371316	0.707088	2273.64
		6.93505	0.168748	-16.2494	23.6595	19.6187	0.567813	-0.113909	0.815238	5024.39
		4.68663	0.25293	-43.7834	9.15631	23.5603	0.910781	0.367741	0.187735	1410.37
		5.35389	0.349178	-22.9464	34.0253	13.008	0.358637	-0.0543629	0.931893	1724.82
		3.0048	0.0295135	-45.6295	5.27116	24.7841	0.62271	0.371127	0.688838	1258.12
		3.73272	0.295886	-34.6648	43.6806	19.4465	0.924302	-0.230132	0.304474	1382.7
		5.94343	0.178565	-40.0061	35.0317	26.4228	0.763923	-0.393534	0.511421	1833.3
		3.57321	0.114155	-14.8963	32.239	12.9432	0.200506	-0.34162	0.918201	2925.46
		3.12447	0.197101	-45.5931	16.5193	27.8628	0.947721	0.0944702	0.304796	635.098
		6.17653	0.126111	-20.9273	25.2778	11.163	0.558252	-0.321898	0.764681	3687.75
		4.29992	0.255645	-18.5018	18.1523	15.0802	0.372626	0.0627965	0.925855	3470.49
		6.91996	0.19576	-26.9595	42.7381	15.0035	0.712674	-0.472775	0.518247	1642.29
		5.1866	0.15665	-41.7656	24.8302	27.3359	0.792752	-0.491099	0.361061	1456.39
		4.21256	0.171556	-43.5502	23.411	29.9438	0.91644	-0.301403	0.263237	815.021
		4.48292	0.134641	-39.8944	19.9332	24.4175	0.794445	-0.125862	0.594151	1291.77
		4.37123	0.153579	-28.9661	47.0945	16.0012	0.809071	-0.535615	0.241911	2167.22
		2.86396	0.0935864	-38.5287	24.1215	16.8947	0.795868	-0.216016	0.565625	1300.7
		5.08915	0.372677	-28.25	12.2031	17.4423	0.238636	0.554678	0.797111	4632.48
		5.3609	0.115006	-33.1135	30.8452	10.4551	0.232635	-0.265543	0.935611	1630.72
		5.27122	0.30099	-14.3908	23.1535	17.5475	0.464124	-0.0739344	0.882679	6005.76
		4.73436	0.160918	-38.3933	24.6622	18.8154	0.766207	-0.249909	0.592007	1499.16
		4.92238	0.164172	-33.1135	30.8452	10.4551	0.217763	-0.262245	0.94011	1664.22
		4.38656	0.122242	-36.7316	21.1497	13.4395	0.492441	0.360825	0.792027	2221.07
		5.26669	0.12027	-39.759	20.4739	26.3382	0.694749	-0.158782	0.701507	701.155
		6.77552	0.127032	-25.9976	17.7103	21.9807	0.749008	-0.0557261	0.660214	3040.69
		4.37274	0.0763975	-20.531	3.69679	38.0349	0.873353	0.216156	0.436499	1114.74
		7.46641	0.16049	-23.0693	29.0935	10.2399	0.533496	-0.163165	0.829915	3376.94
		6.15116	0.252567	-32.7937	38.7835	16.528	0.822523	-0.305094	0.479973	1889.75
		5.15226	0.3038	-14.3908	23.1535	17.5475	0.476546	-0.0908014	0.874448	5035.77
		4.59447	0.157292	-38.5287	24.1215	16.8947	0.827561	-0.202014	0.523769	1530.18
		4.95606	0.215697	-36.7316	21.1497	13.4395	0.509762	0.353809	0.784195	2825.96
		4.28869	0.116707	-22.7859	25.7838	13.2341	0.555293	-0.14112	0.819594	2438.69
		3.54174	0.233356	-36.8181	27.466	13.7501	0.633712	-0.155374	0.757805	1588.42
		7.9424	0.193891	-25.8384	33.8902	27.8276	0.711378	-0.422134	0.561911	1964.29
		4.82356	0.199808	-22.7859	25.7838	13.2341	0.560312	-0.153016	0.814025	2446.4
		2.94488	0.0764312	-39.1796	9.46322	31.4793	0.851557	0.100445	0.51455	1162.65
		3.39099	0.146439	-45.5931	16.5193	27.8628	0.982189	-0.119935	0.144637	907.144
		5.07339	0.0799911	-39.8944	19.9332	24.4175	0.794243	-0.166927	0.584221	1521.38
		4.4027	0.142158	-15.1797	35.5487	9.94903	0.0805745	-0.174913	0.981281	4750.15
		5.33431	0.151169	-14.1814	21.769	20.005	0.601677	-0.207159	0.771408	3169.69
		4.11109	0.435864	-37.9506	37.5323	27.6564	0.760859	-0.45755	0.460154	1595.72
		5.83036	0.260243	-14.3908	23.1535	17.5475	0.461578	-0.0955205	0.881942	5435.88
		4.79803	0.127554	-26.1456	21.5607	20.9073	0.767958	-0.170774	0.617314	1666.04
		5.8318	0.117738	-19.8563	33.9943	27.3764	0.580007	-0.406097	0.706171	2276.3
		4.66737	0.0926898	-36.7316	21.1497	13.4395	0.491754	0.353526	0.795737	1748.98
		4.20297	0.0796374	-41.0256	5.57807	32.7031	0.766328	-0.00274336	0.642443	870.488
[truncated: 6,890 more rows]

## Sheet: EEG
Subaverage	Time	SNR	Residual variance	Locations			Normals			Strengths
				x	y	z	nx	ny	nz
Av1
	-3 ms
		1.01124	0.416464	-42.1105	25.6741	22.9577	0.834032	-0.551431	-0.0177257	592.887
		2	0.124883	1.43854	39.7482	45.0802	0.907647	-0.363329	0.210165	1856.19
		2.19983	0.0947451	-33.1135	30.8452	10.4551	0.61519	-0.65911	0.432568	1423.04
		3.04728	0.101538	-25.3844	45.5419	9.93815	0.805203	-0.473415	0.357108	1205.61
		3.27262	0.0719913	21.1093	14.5925	34.1141	0.63722	-0.309508	0.705801	1274.32
		2.62694	0.134527	-22.8348	18.9268	11.0027	0.88023	0.281965	0.381694	1622.75
		2.83042	0.186898	-34.6648	43.6806	19.4465	0.980049	-0.11902	0.159178	1289.6
		2.32318	0.129836	-33.0395	28.92	10.9918	0.051466	-0.452399	0.890329	2640.28
		1.95378	0.107795	-36.7441	25.5408	14.2868	0.763121	-0.298731	0.573067	1976.52
		3.73069	0.120179	-27.2304	41.6568	11.162	0.690082	-0.248625	0.679686	2285.93
		3.36639	0.0653518	-13.8854	14.0681	22.1519	0.728721	-0.551938	0.405376	4333.35
		1.99433	0.156997	22.4135	16.315	25.2073	-0.7693	-0.274189	0.57706	2290.14
		3.10797	0.258066	-14.0472	46.7311	27.5465	0.752484	0.424686	0.503398	2473.44
		2.35656	0.108566	-16.2494	23.6595	19.6187	0.483051	0.158015	0.861216	5231.74
		2.14244	0.0795133	-19.3032	34.9386	8.32903	0.30806	-0.113927	0.944521	3718.39
		3.4473	0.116907	-25.1248	26.5929	9.00627	0.288552	-0.267945	0.919208	3599.49
		3.96475	0.0873457	-14.0334	17.9186	21.0784	0.719201	-0.287368	0.632589	5280.31
		2.41138	0.133476	-20.0657	35.3789	24.9189	0.661736	-0.346446	0.664891	2825.66
		2.50189	0.113322	-24.8551	52.0957	18.4685	0.668903	-0.715021	0.203258	3804.73
		3.48715	0.050455	-33.0395	28.92	10.9918	0.181855	-0.671092	0.718724	2676.32
		3.30868	0.0505175	-6.87245	63.6563	20.1938	-0.143974	0.174933	0.973997	13887.5
		2.13217	0.175869	-27.1075	46.5886	13.9301	0.796839	-0.522058	0.304141	2661.06
		1.93517	0.255248	-5.38006	20.7608	30.0807	0.812142	-0.496253	0.306854	2586.16
		2.14877	0.121326	-24.3874	56.1836	25.6149	0.535842	-0.332782	0.77597	5324.75
		1.45454	0.155688	-16.8652	23.422	11.3989	0.50523	-0.59337	-0.626622	3769.6
		1.91756	0.383338	-40.203	32.0252	23.1179	0.770827	-0.625418	0.121154	1663.21
		3.65839	0.300512	-20.2751	58.0121	53.9653	-0.167814	-0.369232	0.91406	2239.52
		2.13451	0.297795	-30.1086	12.7091	19.5134	0.165624	0.263119	0.950441	2407.6
		4.6641	0.0771628	-22.9464	34.0253	13.008	0.559326	-0.0640479	0.82647	3072.93
		3.69925	0.0805214	-17.1988	44.2962	11.7941	0.286651	-0.392991	0.873722	4332.65
		3.13962	0.0423195	-12.0519	22.3444	21.7754	0.557727	-0.384186	0.735759	5664.13
		1.56059	0.337255	-25.3844	45.5419	9.93815	0.536044	0.698783	0.473666	949.559
		1.83796	0.269853	-28.9661	47.0945	16.0012	0.893394	-0.412954	-0.176963	1924.53
		2.10378	0.0619656	-15.1922	39.9398	10.7964	-0.0381592	-0.332774	0.942234	3811.52
		2.32676	0.0693343	-30.0597	19.5661	21.7448	0.753034	-0.137384	0.643479	2246.95
		1.58346	0.432971	-27.0523	-4.91548	82.5692	0.486328	-0.653294	0.580252	560.213
		3.58597	0.0933645	-12.0896	35.5177	24.3174	0.369202	0.0709238	0.926639	5776.88
		2.74925	0.100249	-1.15496	-16.9307	50.8051	0.224142	-0.652712	0.72369	1784.74
		4.06224	0.119731	-27.1564	39.7316	11.6987	0.352964	-0.176429	0.918852	2352.4
		1.66757	0.248034	-36.0556	48.2745	28.664	0.917365	-0.166892	0.361371	1037.79
		1.88012	0.180423	-25.3844	45.5419	9.93815	0.480685	0.857462	0.183576	1409.62
		1.80171	0.0663876	-15.1797	35.5487	9.94903	0.095397	-0.20462	0.974182	4399.47
		1.67496	0.546848	-34.6648	43.6806	19.4465	0.94548	-0.00330699	-0.325664	996.835
		1.78653	0.225452	-15.2537	37.4739	9.41232	0.687225	0.212146	-0.694778	2558.45
		1.36322	0.0956417	-22.7859	25.7838	13.2341	0.520503	-0.380583	0.764351	2582.72
		3.15921	0.175832	-8.91289	29.1704	38.3752	0.5711	-0.257386	0.779486	2216.13
		1.18292	0.287115	-34.3049	-10.3973	11.7359	0.446212	-0.727797	0.520774	3489.88
		2.3205	0.243089	-34.3049	-10.3973	11.7359	0.553167	-0.745248	0.372306	4769.69
		1.66929	0.527275	-45.6797	22.8356	28.1734	0.845026	-0.438482	-0.306047	581.073
		1.96657	0.253245	-36.4381	62.2917	26.8278	0.57336	0.475282	0.667357	1727.19
		5.06842	0.029891	-17.1988	44.2962	11.7941	0.645016	-0.170146	0.744987	2241.12
		1.31603	0.172808	-33.0031	40.1681	14.0706	0.841585	-0.0608558	0.536686	2245.84
		3.64084	0.0554287	-29.015	40.2375	13.7698	0.949663	-0.0344566	0.311373	2438.82
		2.74097	0.196007	-19.3032	34.9386	8.32903	0.69452	-0.241591	0.677699	1372.49
		4.0477	0.0814109	-32.1164	41.4869	26.1319	0.610736	-0.543883	0.575494	1779.41
		0.864697	0.418256	-42.1105	25.6741	22.9577	0.826879	-0.467339	0.312836	1084.13
		1.7998	0.160762	-40.0061	35.0317	26.4228	0.699761	-0.45734	0.548794	1706.36
		1.56713	0.20204	-42.1105	25.6741	22.9577	0.86166	-0.504804	0.0521048	1288.82
		5.13794	0.0587379	-19.3032	34.9386	8.32903	0.288928	-0.222666	0.931097	4796.99
		2.15	0.476857	-34.6648	43.6806	19.4465	0.985301	0.0373086	0.166704	826.195
		2.36533	0.103211	-18.0842	39.8047	25.6159	0.566852	0.147165	0.810568	4843.18
		2.33567	0.254503	-25.3844	45.5419	9.93815	0.894434	0.354864	-0.272138	1585.12
		6.15133	0.0281545	-22.9464	34.0253	13.008	0.889272	0.416005	0.190094	4881.32
		1.82015	0.113014	-36.7316	21.1497	13.4395	0.64736	-0.222595	0.728956	1895.83
		3.64358	0.0683059	-15.1797	35.5487	9.94903	0.357749	-0.41302	0.837515	4693.26
		3.79906	0.0577561	-15.1797	35.5487	9.94903	0.308784	-0.292887	0.904914	2915.97
		3.10816	0.119695	-15.571	23.1902	55.1056	0.23365	-0.954871	0.183383	2644.84
		2.48614	0.109537	-12.0896	35.5177	24.3174	0.582206	-0.00718888	0.813009	3336.92
		4.35372	0.115141	-24.4977	46.8607	21.9994	0.593076	-0.534709	0.601953	3000.75
		2.26528	0.264327	-34.9106	33.817	13.9103	0.623505	-0.679552	-0.386588	1931.83
		2.77659	0.375175	-35.6355	21.084	27.9582	0.788774	0.0702641	0.610655	1205.84
		1.50868	0.408421	-38.4447	66.6481	27.8255	0.696817	0.556959	0.451932	938.851
		4.44896	0.22443	-14.1814	21.769	20.005	0.524521	-0.305455	0.794717	4703.2
		2.37573	0.0503949	-14.8963	32.239	12.9432	0.195452	-0.508318	0.838696	4068.95
		3.45227	0.0538342	-18.2196	39.264	23.6951	0.527009	-0.136161	0.838881	5574.77
		3.07478	0.297622	-34.6648	43.6806	19.4465	0.930838	-0.190921	0.311591	1973.2
		2.48869	0.169516	-16.8652	23.422	11.3989	0.567597	-0.441593	0.69486	3258.63
		4.09135	0.180221	19.0538	-9.15679	1.37662	0.731091	-0.409579	0.545666	2163.73
		1.95177	0.0636598	-32.6093	46.1812	20.6802	0.949141	0.212195	-0.232606	1480.31
		4.12351	0.0724643	-24.4977	46.8607	21.9994	0.50836	-0.336673	0.792604	2592.52
		2.07724	0.177591	-20.4106	36.2227	20.5407	0.275548	-0.935432	0.22145	3190.83
		5.08227	0.097354	-21.1618	35.4446	10.4002	0.504143	-0.115349	0.855882	3490.33
		1.32998	0.350974	-40.0813	61.3784	31.5068	0.517359	0.570631	0.637746	768.481
		4.80424	0.0713125	-9.84846	20.9946	24.0825	0.523915	-0.602619	0.601966	7444.93
		3.6099	0.127926	-3.95414	51.8365	29.5627	-0.0861402	-0.665712	0.74122	4692.63
		3.97222	0.127168	-14.0334	17.9186	21.0784	0.690627	-0.399785	0.602666	6574.57
		3.1386	0.267832	-32.5842	37.399	18.9855	0.748329	-0.594746	0.293737	1503.25
		2.39096	0.131169	-14.8963	32.239	12.9432	0.190574	-0.28829	0.938387	3316.78
		2.09217	0.0663681	-26.8492	52.061	18.6189	0.291464	-0.836776	0.463524	5505.28
		2.15488	0.104815	-14.8963	32.239	12.9432	0.0387048	-0.558159	0.82883	4316.38
		2.2491	0.134639	-21.1618	35.4446	10.4002	0.930901	-0.27119	0.244703	1317.64
		2.5835	0.0830817	-26.8492	52.061	18.6189	0.334633	-0.811668	0.478765	4666.99
		3.48563	0.0904157	-33.0031	40.1681	14.0706	0.929899	-0.288487	0.228172	2274.07
		2.89514	0.0573535	-36.0556	48.2745	28.664	0.95428	-0.0468993	0.295213	1692.53
		1.3063	0.653202	-45.5191	35.8428	59.9033	0.897926	-0.145252	0.415489	573.318
		1.53902	0.12391	-33.0395	28.92	10.9918	0.382918	-0.864035	0.326828	1199.78
		1.27232	0.263429	-21.1028	86.7534	23.0257	0.576588	0.0629596	0.814606	1624.27
		2.45927	0.177339	-32.9906	35.777	13.2232	0.776835	-0.629629	0.00971222	1146.55
		2.82367	0.0493924	-33.1135	30.8452	10.4551	0.663966	-0.704064	0.251879	1620.19
		2.41376	0.213238	-36.5108	39.7955	20.6703	0.956219	-0.284141	0.0700609	1810.3
		2.53703	0.117816	-34.6648	43.6806	19.4465	0.965532	-0.25998	0.0125972	2090.48
		1.6388	0.101242	-10.6511	62.2023	22.9521	0.258261	-0.142785	0.955465	2309.06
		3.39265	0.0971457	-39.1934	38.2758	37.9473	0.355834	-0.391347	0.848664	2731.48
		2.12159	0.164829	-23.9171	11.4287	21.5197	0.540459	-0.121722	0.832519	2796.85
		2.42606	0.233363	-26.478	18.0135	15.6817	0.875579	0.371083	0.309287	2916.12
		2.49924	0.135748	-36.5108	39.7955	20.6703	0.784567	-0.603009	0.144345	2693.38
		5.21596	0.0996772	-27.0461	49.0544	15.3141	0.634023	-0.55801	0.535388	3225.66
		1.91095	0.14771	-20.0657	35.3789	24.9189	0.756595	-0.304059	0.578889	2825.88
		1.9623	0.114118	-36.7567	29.9319	15.1341	0.731861	-0.585235	0.349113	1755.35
		1.82978	0.313248	-42.049	28.14	24.3418	0.995236	-0.0443513	0.0868185	973.379
		3.65723	0.054919	-33.1135	30.8452	10.4551	0.716461	-0.656393	0.23629	1685.65
		2.01839	0.118163	26.7816	29.9614	6.48037	0.384874	-0.488486	0.783105	3022.03
		7.58809	0.0649276	-25.3844	45.5419	9.93815	0.822368	-0.345139	0.452315	2037
		2.94706	0.128641	-42.1105	25.6741	22.9577	0.879642	-0.462553	0.110789	1831.81
		2.78458	0.0714135	-34.6648	43.6806	19.4465	0.885118	0.267138	0.381055	1229.76
		2.68994	0.16683	-36.5108	39.7955	20.6703	0.954725	-0.283879	0.0889551	1690.17
		4.57533	0.117197	-25.0633	29.0588	10.3903	0.566776	-0.106745	0.816927	2499.9
		4.35039	0.110759	-32.9906	35.777	13.2232	0.860821	-0.493903	-0.122663	1539.53
		2.634	0.364702	-34.3049	-10.3973	11.7359	0.524373	-0.761684	0.380619	3512.75
		4.88746	0.173994	-41.9876	30.6059	25.7258	0.995141	-0.0625682	-0.0760274	2278.03
		4.1708	0.0449194	-29.089	42.1627	13.2331	0.902427	-0.130142	0.410717	2931.9
		2.56787	0.0530607	-28.9661	47.0945	16.0012	0.780866	-0.545347	0.304704	3131.63
		2.00616	0.161074	9.4661	-2.09883	35.4686	0.458017	-0.885596	0.0770734	2236.78
		0.9553	0.865536	27.6018	-28.3283	110.296	0.509408	0.404953	-0.759287	486.325
		3.59782	0.0940827	-34.6648	43.6806	19.4465	0.986625	0.111277	0.119115	2438.67
		3.0752	0.0850393	-25.3844	45.5419	9.93815	0.8707	-0.490758	0.0322175	1778.88
		1.92007	0.345491	28.8496	28.0709	6.8667	0.813192	0.0965279	0.573934	1744.31
		3.01217	0.150171	-25.3844	45.5419	9.93815	0.921504	-0.00293428	0.388358	1583.71
		4.3551	0.115982	-36.7316	21.1497	13.4395	0.536044	0.273301	0.798726	5224.72
		2.60317	0.192173	-32.9906	35.777	13.2232	0.717333	-0.660586	0.221493	1628.12
		5.77847	0.0578374	-23.4518	43.1107	8.40371	0.977448	0.0729555	-0.198175	3069.87
		3.91186	0.0387212	-14.8837	27.8479	12.0959	0.918546	0.326237	0.223255	3670.2
		3.31666	0.272171	-22.7708	36.296	95.6568	-0.141027	0.657696	0.739964	3326.83
		1.94722	0.143455	-15.2537	37.4739	9.41232	0.418273	0.286218	-0.862048	6085.36
		3.25542	0.114162	-14.8837	27.8479	12.0959	0.549685	-0.307833	0.776585	4955.53
		1.92115	0.151177	-33.0031	40.1681	14.0706	0.862176	-0.270822	0.428145	1879.86
		3.13058	0.185053	-25.3844	45.5419	9.93815	0.661945	-0.449156	0.600073	2165.06
		1.7268	0.0684471	-25.3844	45.5419	9.93815	0.977242	0.0911081	-0.191565	1758.84
		4.93719	0.0609695	-16.8652	23.422	11.3989	0.816454	0.27285	0.508876	3267.1
		3.60094	0.13592	-20.0293	46.627	27.9977	0.679942	0.180938	0.710591	5718.2
		4.65671	0.037791	-17.1988	44.2962	11.7941	0.302588	-0.34737	0.887567	3852.24
		3.99236	0.0498165	-25.0633	29.0588	10.3903	0.235399	-0.435612	0.868809	4051.72
		1.7757	0.347368	-32.598	66.2115	25.4536	0.204854	0.553128	0.807517	2533.72
		3.34989	0.0333859	-21.1003	37.9105	11.7842	0.579291	-0.361196	0.730725	3483.64
		3.98498	0.306828	20.3819	50.7023	59.4035	0.818522	0.252001	0.516254	2538.49
		2.99927	0.194239	-13.3361	88.2768	19.9667	0.393099	0.515538	0.761376	3624.47
		3.36536	0.238303	-32.6093	46.1812	20.6802	0.919054	-0.315467	0.236265	1605.53
		1.68284	0.0930079	-34.2823	29.6634	21.2828	0.706294	-0.573236	0.415391	1870.23
		4.22185	0.0510805	-18.2196	39.264	23.6951	0.376556	-0.094658	0.921545	4226.19
		3.42997	0.185614	-37.8515	26.8249	26.4985	0.65104	-0.647706	0.395757	2824.9
		3.75102	0.0463972	-26.6761	39.4284	17.9977	0.699172	-0.483861	0.526344	3953.6
		3.62585	0.0463769	-23.8443	33.9249	27.6772	0.468754	-0.574129	0.671301	3813.43
		4.05144	0.0508209	-27.2304	41.6568	11.162	0.798628	-0.157957	0.580727	3775.54
		1.72152	0.0885753	-31.5496	34.8674	32.1202	0.749238	-0.625275	0.218342	2550.22
		3.33421	0.131069	22.7685	38.6742	8.47581	0.330596	-0.425376	0.842474	9497.56
		2.78699	0.0714161	-15.1922	39.9398	10.7964	0.346287	-0.494756	0.797058	2874.59
		2.64894	0.0637886	-14.8837	27.8479	12.0959	0.341509	-0.589213	0.732257	5978.93
		2.46566	0.101222	-30.1086	12.7091	19.5134	0.185692	0.358822	0.914749	3266.7
		4.10426	0.0831111	-18.4391	-3.80322	10.8435	0.422159	-0.656256	0.625388	16930.5
		2.36152	0.0954526	-36.5121	64.2169	26.2911	0.476763	0.635013	0.607829	2054.88
		3.85778	0.0601638	-27.2304	41.6568	11.162	0.742631	-0.167893	0.648314	3661.64
		3.14649	0.0937958	-14.7483	28.3885	14.0166	0.0827328	-0.536916	0.839569	9070.63
		5.34987	0.048367	-23.1934	48.5832	13.0926	0.568426	-0.743715	0.351824	6588.15
		4.5137	0.137414	-18.5018	18.1523	15.0802	0.728012	0.445342	0.521218	4910.36
		2.7678	0.276821	19.1478	77.8215	22.7016	0.123355	-0.0200081	0.992161	2965.69
		3.91328	0.161187	-28.9661	47.0945	16.0012	0.998924	0.013081	-0.0444993	2396.43
		2.01998	0.393755	-36.0556	48.2745	28.664	0.43002	0.874473	0.224454	1064.33
		4.45853	0.150711	-15.1922	39.9398	10.7964	0.961765	0.26846	-0.0541899	1891.51
		3.7671	0.111521	-39.8719	59.9938	33.9643	0.561742	0.479201	0.674398	2728.85
		2.24647	0.08574	-18.2196	39.264	23.6951	0.336474	0.341552	0.877569	3520.33
		3.91479	0.10867	-23.9434	44.6323	28.8351	0.676352	0.00366324	0.736569	5617.44
		5.95783	0.0574877	-14.7483	28.3885	14.0166	0.208432	-0.584459	0.784196	9143.56
		4.08146	0.0373691	-13.8854	14.0681	22.1519	0.541853	-0.497967	0.677071	5134.88
		3.4215	0.0479807	-20.4971	42.5391	20.8513	0.546602	-0.457924	0.701093	4799.27
		3.4465	0.0524634	-28.9661	47.0945	16.0012	0.982486	0.0541027	-0.178309	2659.59
		1.94989	0.174761	-33.0031	40.1681	14.0706	0.838476	-0.369313	0.400707	2744.19
		5.4597	0.0973009	-29.015	40.2375	13.7698	0.729339	-0.4714	0.49583	2652.18
		2.64759	0.241748	-23.9547	45.8507	55.5656	0.683009	-0.12345	0.719902	1504.64
		4.12314	0.0482404	-19.8563	33.9943	27.3764	0.585284	-0.142887	0.798139	4284.55
		5.5633	0.0659575	-24.3874	56.1836	25.6149	0.574327	-0.124294	0.809135	9781.21
		3.38289	0.133944	-21.1618	35.4446	10.4002	0.211352	-0.219531	0.952437	4175.09
		3.22435	0.0473811	-22.8348	18.9268	11.0027	0.546973	-0.108855	0.830043	4385.52
		4.67189	0.0560359	-16.8652	23.422	11.3989	0.316517	-0.687475	0.653602	6881.22
		4.81678	0.0749336	-23.4518	43.1107	8.40371	0.80732	0.548333	0.218095	3074.88
		1.66788	0.463956	-24.8551	52.0957	18.4685	0.527246	0.0819944	0.845747	1842.82
		1.81731	0.15908	-43.5263	39.0502	33.8699	0.54525	-0.303401	0.781441	1098.44
		3.23859	0.141541	-32.9906	35.777	13.2232	0.700525	-0.588851	0.403136	2930.91
		4.43221	0.0528457	-30.0973	32.7394	24.2868	0.478301	-0.5935	0.647291	2498.22
		3.01044	0.123209	-18.2196	39.264	23.6951	0.388327	0.03644	0.920801	3300.64
		4.7432	0.0563236	-11.682	12.7183	24.459	0.794077	-0.606633	-0.0379117	6388.86
		4.44379	0.0572626	-19.1903	16.6674	32.2068	0.698342	-0.209734	0.684346	3593.31
		6.18543	0.0578138	-19.3032	34.9386	8.32903	0.418922	-0.131908	0.89839	4218.52
		4.59556	0.120818	-36.2274	36.4857	23.6645	0.837535	-0.367633	0.404204	2711.63
		1.58025	0.272316	-34.5557	77.4249	28.6827	0.515874	-0.220605	0.827773	2979.51
		3.87544	0.104336	-24.8551	52.0957	18.4685	0.685858	-0.654109	0.318968	3725.34
		2.30558	0.552922	-36.7567	29.9319	15.1341	0.652024	-0.657712	-0.377199	1924.67
		2.19177	0.0722642	-19.3032	34.9386	8.32903	0.354662	-0.617903	0.701719	3154.61
		1.89029	0.170517	-39.3175	57.7654	40.8	0.723856	0.134753	0.676664	1873.21
		2.97995	0.180925	-33.1135	30.8452	10.4551	0.440287	-0.614763	0.654381	1684.13
		2.65119	0.0989555	-7.86696	25.4204	24.7794	0.566248	-0.240456	0.788381	5681.87
Av1
	-13 ms
		0.953749	0.270202	49.2615	-19.5097	27.1508	0.467013	-0.0480719	-0.882943	453.215
		1.88989	0.0876912	-15.1797	35.5487	9.94903	0.0929136	-0.256869	0.961969	3626.65
		1.55876	0.251866	-36.7567	29.9319	15.1341	0.744665	-0.664202	0.0656472	1262.1
		2.50174	0.134172	-18.5018	18.1523	15.0802	0.491094	0.26659	0.829311	1808.38
		3.24934	0.0773263	7.92606	30.7669	49.2334	0.979247	-0.0196214	0.20172	3202.11
		2.82729	0.0914917	-12.457	-3.69908	10.3924	0.590213	-0.511531	0.624488	5111.19
		2.15905	0.397451	-34.3701	60.4012	27.2141	0.583984	0.17604	0.792447	1346.64
		1.62976	0.198922	-3.84001	-12.105	16.3159	0.0323957	-0.109421	0.993467	705.226
		1.21719	0.119442	-34.9106	33.817	13.9103	0.682552	-0.664257	0.30477	1527.05
		2.85795	0.206614	-28.9899	31.4553	12.0751	0.752507	-0.234359	0.615475	1475.04
		2.52143	0.140674	-18.9307	-2.28163	31.2749	0.825757	-0.56311	0.0321485	1452.03
		1.78747	0.107518	21.1218	10.2014	33.2668	-0.941439	0.287805	0.175674	3086.33
		2.91656	0.190226	-4.4169	13.809	94.4449	0.0313842	0.591883	0.805413	1748.22
		2.15248	0.0932924	-19.1414	23.5244	34.4382	0.414349	0.451288	0.79035	1948.17
		2.11145	0.109751	-22.8348	18.9268	11.0027	0.47117	0.304108	0.82796	5417.48
		2.63014	0.121062	-21.1618	35.4446	10.4002	0.349729	-0.063176	0.934718	1911.64
		2.48184	0.158064	2.00665	-12.5415	13.944	0.861875	0.504693	-0.0495548	1632.67
		1.43056	0.350382	11.8314	-36.1116	32.381	0.187249	0.250385	0.949866	857.032
		1.85897	0.145801	-27.0461	49.0544	15.3141	0.766534	-0.641117	-0.0373406	2935.13
		2.87302	0.0790689	-30.1212	17.1002	20.3607	0.40688	0.0321935	0.912914	2438.19
		2.90703	0.0714247	4.86979	69.6402	17.6814	0.338221	-0.0936949	0.936391	6894
		1.1706	0.497293	-32.598	66.2115	25.4536	0.294385	0.644541	0.705624	2056.42
		1.33776	0.487168	44.1811	-50.2803	59.0783	-0.567819	0.121946	0.81407	593.662
		2.0085	0.101642	-23.8443	33.9249	27.6772	0.464851	-0.738282	0.488727	3043.59
		1.3847	0.160396	-16.8652	23.422	11.3989	0.696189	-0.604	-0.38795	3144.81
		1.44302	0.493145	0.875448	36.8496	116.741	-0.0514938	-0.534058	-0.843878	1510.92
		2.41761	0.162726	20.6653	47.3926	62.3977	-0.570913	0.0713545	0.817904	1227.32
		1.88834	0.182992	32.6446	-5.63313	49.4066	-0.810915	-0.170075	0.559903	1400.43
		3.54852	0.107072	-27.1564	39.7316	11.6987	0.546897	-0.231768	0.80448	2671.06
		3.04964	0.119919	-15.2537	37.4739	9.41232	0.122864	-0.270151	0.954946	4481.7
		2.9322	0.0466793	-7.15212	14.9504	31.8412	0.819348	-0.197278	0.538285	3284.74
		1.01473	0.85692	62.2466	6.97956	45.8513	-0.0255277	0.995804	-0.0878821	234.31
		1.55136	0.279247	-34.6648	43.6806	19.4465	0.884841	-0.463331	0.0487969	990.415
		1.90808	0.0800081	-20.4971	42.5391	20.8513	0.338496	-0.520371	0.783986	2526.57
		1.71808	0.13921	-31.1909	5.21096	30.0304	0.818897	-0.130997	0.558791	2241.74
		1.16782	0.338095	-23.2975	-19.1007	75.8849	0.36582	-0.582975	0.725476	899.082
		3.36438	0.139651	22.4135	16.315	25.2073	0.568494	0.281691	0.772958	2862.87
		2.77189	0.0943295	-5.7588	-17.2376	42.8861	0.135753	-0.63667	0.759093	1991.91
		4.25587	0.0731124	-20.9273	25.2778	11.163	0.485913	-0.414267	0.769592	3295.72
		1.01121	0.367491	32.6195	3.14909	51.1012	-0.516584	0.735621	0.438181	800.779
		1.69911	0.16684	-6.3382	15.0218	69.2489	-0.159961	0.412189	0.896946	2149.76
		1.48259	0.180846	-25.0633	29.0588	10.3903	0.49294	-0.29088	0.819999	1452.59
		1.77178	0.273173	-36.5108	39.7955	20.6703	0.965094	-0.198038	-0.171388	1309.48
		1.81015	0.201862	-16.8652	23.422	11.3989	0.960356	-0.241065	-0.140016	1795.09
		1.47219	0.0787072	-5.38006	20.7608	30.0807	0.753776	-0.616169	0.22838	3507.6
		2.17137	0.225525	25.3331	1.32249	60.4592	-0.575507	-0.631587	0.519509	2580.98
		0.939357	0.358722	-34.3049	-10.3973	11.7359	0.432973	-0.755666	0.49143	2630.67
		1.744	0.356207	-36.8181	27.466	13.7501	0.745919	-0.471859	0.470058	1158.56
		1.31006	0.745128	-11.2067	88.8521	21.7371	-0.166575	0.55733	-0.81341	1604.51
		1.70595	0.329075	-41.9399	61.8843	33.5779	0.440375	0.676714	0.590024	819.9
		4.23067	0.0869277	-23.1934	48.5832	13.0926	0.496325	-0.292711	0.817302	1995.2
		0.995644	0.178546	-34.6648	43.6806	19.4465	0.861399	0.08168	0.501318	1074.12
		3.01252	0.0629408	-23.9434	44.6323	28.8351	0.635676	0.249033	0.730684	3483.32
		0.914776	0.452036	20.9237	31.6163	35.5827	0.631367	-0.168671	-0.756919	1981.01
		2.84199	0.17913	-37.9506	37.5323	27.6564	0.391432	-0.545703	0.740938	1397.47
		0.746122	0.747436	-33.0031	40.1681	14.0706	0.995801	-0.0815287	0.0416228	482.952
		1.49339	0.319479	-34.6648	43.6806	19.4465	0.986327	0.0716694	0.148397	1110.97
		1.0998	0.246169	-34.3049	-10.3973	11.7359	0.537828	-0.740511	0.40297	2179.3
		3.45421	0.0916891	-2.67118	-10.9232	5.4883	0.989036	0.102443	0.106361	5359.26
		2.07545	0.596143	-36.4381	62.2917	26.8278	0.413428	0.315591	0.854096	706.584
		1.78895	0.139028	7.01557	13.8089	33.246	0.49882	0.198975	0.843557	3744.8
		1.44732	0.358273	9.35072	65.0153	22.8323	0.925227	0.269992	0.266568	1360.43
		4.31168	0.0817634	-18.5018	18.1523	15.0802	0.570867	0.131798	0.810395	5524.07
		1.45988	0.210354	-41.9988	10.5756	20.9524	0.704741	-0.487492	0.515453	1084.31
		3.57929	0.0857682	-15.1797	35.5487	9.94903	0.438252	-0.386688	0.811423	4164.92
		2.97826	0.0843908	-14.8963	32.239	12.9432	0.241956	-0.440558	0.864503	3296.1
		2.52984	0.142602	-25.6289	32.5056	30.285	0.502374	-0.619132	0.603569	4706.31
		1.26178	0.25577	-27.9177	15.7504	22.6678	0.800546	-0.0766126	0.594354	1546.97
		3.91268	0.201932	-11.9541	36.0584	26.2382	0.550137	0.387038	0.739967	3114.27
		2.33944	0.195079	-21.1618	35.4446	10.4002	0.472943	-0.854972	0.212951	1087.47
		3.52076	0.182363	-29.4189	11.0213	28.2699	0.910177	-0.137575	0.390707	2564.35
		0.958615	0.439696	-13.0239	66.6666	98.9155	-0.18438	0.853728	0.486982	486.75
		3.5391	0.305674	-14.7483	28.3885	14.0166	0.0970933	-0.577929	0.810291	4144.76
		2.15257	0.056335	-19.3032	34.9386	8.32903	0.260427	-0.359704	0.895986	2398.13
		3.36492	0.074253	-12.0896	35.5177	24.3174	0.396688	0.0804398	0.914422	7014.65
		2.26131	0.347628	-40.203	32.0252	23.1179	0.634867	-0.588084	0.5011	1498.53
		1.23025	0.458833	-10.9182	-12.1434	2.24831	0.579502	-0.471571	0.66468	2830.15
		2.78297	0.186037	9.30558	-15.106	3.73867	0.483908	-0.713697	0.506428	4817.4
		0.946188	0.459878	0.856632	78.353	19.6768	0.957699	0.135737	0.253747	1253.62
		3.34626	0.115262	-12.0896	35.5177	24.3174	0.266976	0.0497636	0.962417	2800.9
		1.41076	0.178006	-17.269	15.4546	57.4028	-0.0733745	-0.994778	-0.0709411	2469.37
		3.12963	0.184497	-9.84846	20.9946	24.0825	0.727113	-0.60432	0.325735	3631.12
		1.38751	0.243071	-31.379	71.0776	42.7405	0.376395	0.176591	0.909474	694.535
		4.79453	0.0643515	19.9266	20.9746	19.906	0.473315	-0.289192	0.83207	6043.21
		2.85144	0.183278	13.1682	71.372	74.9189	-0.66203	-0.593769	0.457335	1733.37
		2.88095	0.16736	-12.457	-3.69908	10.3924	0.468023	-0.544025	0.696413	9506.07
		2.71202	0.364649	-40.0061	35.0317	26.4228	0.709015	-0.469559	0.526128	1511.43
		2.50671	0.101401	-5.38006	20.7608	30.0807	0.83883	-0.462738	0.28677	2798.24
		2.164	0.0839864	-7.16842	71.3571	18.047	0.3097	-0.0653958	0.948583	6293
		2.27134	0.0697921	-14.8963	32.239	12.9432	0.126672	-0.542537	0.830426	3551.42
		2.11324	0.169673	-18.4391	-3.80322	10.8435	0.563733	-0.645008	0.515916	8283.4
		2.07551	0.128159	-15.1922	39.9398	10.7964	0.118072	-0.320019	0.940025	2633.22
		2.31894	0.172069	-27.1075	46.5886	13.9301	0.889005	-0.448559	0.092007	1190
		2.4337	0.0639225	-37.5819	52.3277	35.9607	0.906322	0.193315	0.375777	2955.47
		1.0349	0.863773	-49.8007	-5.36866	46.8158	0.890992	0.239917	0.385452	183.255
		1.00999	0.319211	-28.5598	48.7165	21.7635	0.448585	-0.891158	0.06789	1047.7
		1.27976	0.33718	6.86382	69.6749	17.531	0.629009	-0.0169934	0.777213	3264.19
		1.77453	0.294839	-9.04708	4.20827	30.8337	0.588658	-0.697344	-0.408892	1527.86
		1.58641	0.172248	-16.8652	23.422	11.3989	0.488018	-0.836279	0.249951	1584.92
		1.69373	0.288714	-34.6648	43.6806	19.4465	0.931847	0.356359	-0.0683267	953.105
		2.05198	0.149121	-42.1105	25.6741	22.9577	0.776005	-0.629146	0.0446364	2096.6
		0.748662	0.33759	37.1983	12.2382	60.7149	-0.0781846	0.172747	0.981858	474.779
		2.70673	0.171159	-31.0078	37.0301	39.8033	0.755903	-0.00841338	0.65463	2234.36
		1.91268	0.186671	-18.4391	-3.80322	10.8435	0.53989	-0.624581	0.564285	6549.2
		2.63708	0.175286	-27.9904	14.5029	48.0142	0.860644	0.416985	0.29226	1985.01
		1.21669	0.260871	-40.203	32.0252	23.1179	0.726782	-0.577739	0.371492	875.873
		4.65297	0.119404	-12.8671	67.9432	21.4923	0.653786	-0.203767	0.728727	7638.95
		1.91794	0.147045	4.17501	-7.06343	70.5593	0.812506	0.386782	0.436159	1436.81
		2.21802	0.0600142	-34.7012	32.4325	16.3678	0.776985	-0.507108	0.373009	2185
		1.13747	0.635711	-45.6797	22.8356	28.1734	0.912921	0.402639	-0.0667558	310.014
		2.37171	0.124806	-14.8837	27.8479	12.0959	0.477488	-0.656005	0.584519	2534.06
		1.51631	0.0964786	22.0712	-10.4353	41.0914	0.888527	0.0813988	0.451546	1308.12
		6.89722	0.0694528	-24.3497	43.0103	23.0729	0.71708	-0.180562	0.673197	2502.48
		2.52637	0.161156	-40.2268	16.3859	19.1919	0.70861	-0.567786	0.418917	1014.09
		1.7979	0.135261	-34.6648	43.6806	19.4465	0.865856	0.460028	0.196642	755.564
		2.079	0.168417	-32.3748	36.0145	21.443	0.903951	-0.159438	0.396803	701.808
		3.95405	0.189583	-32.2143	27.7729	21.6691	0.807683	0.0983501	0.581357	1557.57
		2.24078	0.22135	-19.3032	34.9386	8.32903	0.299684	0.0319247	-0.953504	1094.94
		1.38213	0.605686	-34.3049	-10.3973	11.7359	0.50122	-0.85627	0.124819	941.066
		2.72852	0.391611	-40.8513	-10.2273	57.9649	0.994611	-0.057227	-0.0864569	922.703
		3.56743	0.0550663	-22.9338	29.6342	12.1607	0.641357	0.040257	0.766186	3134.63
		2.62404	0.0688312	-32.6093	46.1812	20.6802	0.628124	-0.660727	0.410974	2651.73
		1.79733	0.131608	8.06275	6.88616	45.5334	0.677795	-0.734908	-0.0224552	1367.79
		1.22927	0.403405	42.0805	64.4237	31.1034	-0.721714	-0.566522	-0.39772	778.489
		3.07368	0.0524708	-34.6648	43.6806	19.4465	0.906711	0.314964	0.280487	1842.55
		2.88064	0.0989537	-23.1934	48.5832	13.0926	0.788417	-0.6007	-0.132511	1840.35
		1.66715	0.35563	28.8496	28.0709	6.8667	0.555555	-0.105858	0.824714	1817.64
		2.58427	0.214423	-27.0461	49.0544	15.3141	0.926693	-0.352201	0.131124	1775.83
		2.6932	0.147803	-36.8181	27.466	13.7501	0.541266	-0.305924	0.783225	2450.16
		1.56568	0.642886	-38.4058	29.0533	19.6628	0.768577	-0.633464	0.0895118	912.971
		5.31062	0.0581123	-25.3844	45.5419	9.93815	0.975613	0.16636	0.14319	2335.93
		3.12639	0.0639503	-21.4063	22.4083	30.7471	0.921804	0.325851	0.209997	2877.62
		2.95123	0.202543	4.12485	31.7497	105.452	0.0723214	0.467335	0.881117	1837.35
		1.73472	0.144858	19.6921	31.1414	19.1432	0.916426	0.397392	-0.0473604	2776.78
		2.54996	0.152688	-18.4391	-3.80322	10.8435	0.597772	-0.498306	0.627981	5305.3
		1.73542	0.149784	-28.9661	47.0945	16.0012	0.845684	0.513671	-0.144782	1204.6
		2.87375	0.302929	-27.2304	41.6568	11.162	0.653358	-0.340677	0.676064	2345.01
		1.06266	0.105143	-28.9661	47.0945	16.0012	0.913442	0.281384	-0.294017	1673.45
		4.51403	0.0743506	-18.5018	18.1523	15.0802	0.708196	0.223067	0.66985	3555.31
		2.60882	0.135411	-22.9464	34.0253	13.008	0.885412	0.271712	0.377117	1959.91
		3.26198	0.0460446	-15.1797	35.5487	9.94903	0.194484	-0.199756	0.960351	3783.55
		3.15426	0.0876675	-14.7483	28.3885	14.0166	0.0588434	-0.668032	0.741803	5685.32
		1.47724	0.272795	45.286	18.5272	89.6119	-0.0273442	0.976668	0.213005	2144.86
		2.54345	0.0502769	-18.2196	39.264	23.6951	0.527095	-0.277656	0.803168	3440.75
		4.08328	0.153405	20.3593	31.8904	81.3605	0.680757	0.680397	0.271348	2720.1
		2.43776	0.148346	21.034	62.1879	70.702	-0.0541328	0.741506	0.668759	2810.47
		2.80741	0.176192	-24.3874	56.1836	25.6149	0.614927	-0.0188554	0.788358	3683.6
		1.28569	0.17358	-39.6737	38.579	31.6483	0.548536	-0.691775	0.469634	987.957
		3.13865	0.0640611	-23.8443	33.9249	27.6772	0.452032	-0.303174	0.838899	2940.58
		2.84169	0.229903	-33.3944	6.56079	27.7233	0.439011	-0.417318	0.795685	2633.63
		2.62119	0.158217	-23.6725	45.7137	32.6767	0.754702	-0.361396	0.547557	4174.63
		3.50612	0.0455647	-12.2614	23.7289	19.3179	0.654541	-0.325866	0.682194	6203.28
		2.61943	0.0878091	-15.1797	35.5487	9.94903	0.746615	0.145981	0.649042	1889.97
		1.67193	0.0744351	-31.1796	25.2413	34.8038	0.764135	-0.613688	0.19871	1892.65
		3.37295	0.0954866	28.8496	28.0709	6.8667	-0.0389685	-0.196187	0.979792	3377.11
		2.81296	0.0809215	-15.1797	35.5487	9.94903	0.206041	-0.351453	0.913251	4120.83
		2.47176	0.103951	-14.8837	27.8479	12.0959	0.457593	-0.500824	0.7347	4171.48
		2.48996	0.0724606	8.59324	-10.9815	48.443	-0.321065	-0.282924	0.903809	1758.76
		3.42009	0.0941987	-7.06558	-12.6146	0.0267817	0.479357	-0.335732	0.810864	8861.45
		2.2309	0.118861	-23.4518	43.1107	8.40371	0.312547	-0.187661	0.931181	1764.75
		2.41963	0.0968268	-18.2196	39.264	23.6951	0.571427	-0.199549	0.796022	2515.38
		2.166	0.111875	-21.4201	51.2208	37.2151	0.632235	-0.318442	0.70631	4986.43
		3.63994	0.0708981	-23.1934	48.5832	13.0926	0.695148	-0.681917	0.227504	3777.82
		3.22979	0.261317	-22.6253	17.5422	13.4602	0.657038	0.681159	0.322992	5358.16
		2.42186	0.366783	35.4839	60.9093	49.2179	0.645847	0.321084	0.692667	1448.04
		2.83178	0.203384	-36.4381	62.2917	26.8278	0.488831	0.711846	0.504301	1761.53
		1.97532	0.375735	-36.0556	48.2745	28.664	-0.0635726	0.938839	0.338436	1212.98
		3.03304	0.232577	-15.1797	35.5487	9.94903	0.451941	0.12998	0.882527	1927.9
		3.69878	0.14141	-37.4088	39.695	35.3395	0.36472	0.0987209	0.925869	1530.72
		2.19566	0.0559649	-18.0842	39.8047	25.6159	0.48898	0.327611	0.808436	5116.67
		3.72566	0.117839	-21.6647	16.9358	26.0582	0.612237	-0.265505	0.744764	3983.46
		4.22396	0.11057	-14.3908	23.1535	17.5475	0.483659	-0.22052	0.847021	8138.53
		3.33085	0.0469364	-14.8837	27.8479	12.0959	-0.00605927	-0.613144	0.789948	9173.43
		2.93735	0.0445805	-18.2196	39.264	23.6951	0.40652	-0.111355	0.90683	4727.4
		2.16453	0.0882999	-32.6093	46.1812	20.6802	0.961518	0.268116	-0.0599785	912.405
		1.62383	0.263463	-34.6648	43.6806	19.4465	0.967868	-0.177016	0.178597	1485.61
		4.80355	0.103216	-23.0204	35.9505	12.4713	0.214693	-0.434857	0.874532	2622.34
		2.2057	0.296936	-31.9785	35.6822	79.8188	0.585349	0.0127558	0.810681	1226.43
		3.59832	0.0735527	-19.9415	15.8892	22.0663	0.628453	0.0857525	0.773106	4744.02
		5.94432	0.0700687	-24.3874	56.1836	25.6149	0.549453	-0.13372	0.824755	10835.2
		2.08684	0.229857	-25.1248	26.5929	9.00627	0.203458	-0.247123	0.947383	4996.91
		2.67178	0.0722078	-26.33	14.163	16.7552	0.520116	0.311384	0.795311	4530.49
		4.37049	0.0481008	-13.8854	14.0681	22.1519	0.623873	-0.70603	0.335117	6111.22
		4.40271	0.080003	-22.1463	41.6605	25.3799	0.5098	0.377169	0.773206	6138.16
		1.67536	0.556797	-32.598	66.2115	25.4536	-0.108784	0.452082	0.885318	3953.74
		1.53588	0.357396	-24.3874	56.1836	25.6149	0.190119	-0.102311	0.976415	1926.66
		2.37175	0.22241	-22.7859	25.7838	13.2341	0.57112	-0.223547	0.789841	3660.49
		3.98183	0.056754	-21.1003	37.9105	11.7842	0.0609086	-0.485004	0.872388	3679.07
		2.55399	0.157352	-18.2196	39.264	23.6951	0.382013	0.192459	0.903895	2666.8
		4.14268	0.0633579	-4.19743	-6.86998	12.785	0.952007	-0.165853	0.257247	3712.89
		3.43518	0.0902726	-15.744	14.5741	24.223	0.761251	-0.343936	0.549732	4796.73
		3.30608	0.112934	-25.1248	26.5929	9.00627	0.22117	-0.362991	0.905164	4805
		3.95672	0.154532	-34.0854	32.67	24.5876	0.903904	-0.279096	0.324134	2014.54
		1.40465	0.369649	-34.5557	77.4249	28.6827	0.517297	-0.198597	0.832444	2507.39
		3.05682	0.229572	17.204	60.2224	19.4626	0.412998	-0.0408636	0.909815	8377.92
		1.86583	0.584349	-42.1105	25.6741	22.9577	0.726564	-0.687097	0.00116549	1799.35
		1.4924	0.0777306	-21.1003	37.9105	11.7842	0.458407	-0.805157	0.376277	2938.58
		1.90517	0.157795	-32.7448	66.8893	50.2633	0.254231	0.247496	0.93494	1368.65
		3.18217	0.096899	-23.4518	43.1107	8.40371	0.527483	-0.30388	0.793359	2229.87
		2.30732	0.100819	-12.0896	35.5177	24.3174	0.421733	-0.0780307	0.903356	3411.33
Av1
	-23 ms
		1.25593	0.147124	-25.7255	-5.62981	20.2015	-0.372435	0.0997433	-0.922683	1244.82
		1.37661	0.227041	-25.1248	26.5929	9.00627	0.213309	-0.327164	0.920578	2497.19
		1.18704	0.371142	31.2926	-38.634	50.4613	0.602903	-0.797538	0.0209854	864.087
		1.67025	0.198174	-7.06558	-12.6146	0.0267817	0.848941	-0.152779	0.505923	1678.18
		2.55855	0.118599	10.6236	21.5501	82.8752	0.956682	-0.155771	0.245956	1609.96
		2.51707	0.104516	-2.85428	-0.244848	58.7231	0.403783	0.0846506	0.91093	1623.89
		1.90896	0.31799	-39.6624	58.6093	36.4217	0.499019	0.226987	0.836336	1017.51
		0.8632	0.459131	43.8689	-7.42139	11.6333	-0.0771112	-0.645329	0.760003	636.243
		1.02288	0.146707	-23.1934	48.5832	13.0926	0.289673	-0.666993	0.686447	2218.63
		2.1034	0.134434	9.4661	-2.09883	35.4686	0.862996	-0.504863	-0.0187508	1970.63
		1.55063	0.303678	52.4721	12.9853	24.0249	-0.292367	-0.0894641	0.952112	1725.61
		1.71671	0.121861	25.9827	19.1535	19.9915	-0.686167	-0.494601	0.533428	2629.7
		3.01435	0.088442	11.5856	-3.47776	89.8525	-0.507733	0.828112	0.237567	1166.87
		1.40274	0.167019	-23.6725	45.7137	32.6767	0.732204	0.00275033	0.68108	1607.52
		1.92372	0.145044	-22.8348	18.9268	11.0027	0.441292	0.292109	0.848489	4797.8
		1.14738	0.212955	54.7633	-19.1023	20.4007	0.855027	-0.517449	-0.034284	815.705
		2.07763	0.198328	15.9549	-35.5015	34.001	0.643483	0.51641	0.565023	936.567
		0.92187	0.443572	33.7018	53.1446	103.592	-0.359778	-0.633783	-0.684747	968.262
		1.06474	0.416469	-42.1105	25.6741	22.9577	0.801795	-0.597102	0.024378	1174.68
		2.95579	0.0529626	9.87118	23.9446	46.8516	-0.791493	0.141284	0.594624	4087.01
		2.10801	0.162155	29.8103	27.4645	19.4647	-0.0829752	-0.411258	0.907735	3465.97
		0.700429	0.592935	47.6801	78.545	28.816	0.170678	0.737338	0.653607	716.704
		0.804511	0.475296	-37.5831	76.7491	41.5815	0.555715	0.215181	0.803043	404.428
		1.6195	0.0728379	-16.6921	32.0381	42.2815	0.349034	-0.936624	0.0301824	1721.16
		1.09864	0.232685	-16.8652	23.422	11.3989	0.872205	-0.414	-0.260504	2107.6
		2.44021	0.134041	-16.4927	7.45051	65.8487	-0.528781	-0.665232	-0.527122	3131.72
		1.93982	0.325322	20.6653	47.3926	62.3977	-0.673988	0.0924197	0.732938	921.133
		2.06604	0.090663	6.10509	18.0996	48.7625	-0.864114	0.0990229	0.493459	4100.16
		2.25403	0.199329	-21.1618	35.4446	10.4002	0.914734	0.212311	0.343781	1046.59
		2.25306	0.135919	-7.06558	-12.6146	0.0267817	0.741874	-0.313647	0.592663	7703.4
		2.21808	0.0629388	3.55924	-7.3009	62.3395	0.597972	-0.426802	0.678431	2319
		1.26035	0.32528	0.0740705	53.6359	109.99	-0.155628	-0.190856	-0.969203	1620.27
		1.46933	0.351704	-36.1171	45.8086	27.28	0.58086	-0.69524	0.423371	980.632
		1.32947	0.148123	-12.0896	35.5177	24.3174	0.232483	-0.143769	0.961916	2097.45
		1.30107	0.244791	-42.0728	12.5008	20.4157	0.894205	-0.0563058	0.444102	1365.09
		0.7822	0.408242	-27.2605	-27.9524	74.491	0.650199	-0.755567	0.0797552	525.069
		2.90627	0.142666	12.6541	11.5842	54.2997	0.679285	-0.0349618	0.733041	3468.72
		1.96538	0.124046	5.12312	-24.5274	52.5008	0.279629	-0.581102	0.764283	1942.02
		3.91137	0.0972436	-16.2494	23.6595	19.6187	0.521575	-0.22648	0.822597	4376.19
		1.39835	0.204356	-2.67118	-10.9232	5.4883	-0.970309	0.235727	-0.0541501	1138.06
		1.09265	0.350963	-26.9069	-2.42048	31.8765	-0.353688	0.539985	0.763754	856.18
		1.3424	0.35104	-16.8652	23.422	11.3989	0.938262	-0.276818	-0.207453	858.489
		1.40044	0.482215	-40.203	32.0252	23.1179	0.932468	-0.155157	-0.326235	622.736
		1.3817	0.239698	-4.19743	-6.86998	12.785	0.98037	0.13778	-0.14104	3511.97
		1.42202	0.0706374	17.1112	-8.67993	55.5246	0.287527	-0.396456	0.871866	1278.34
		1.6543	0.321731	21.0842	23.3748	35.8088	-0.55934	-0.109513	0.821672	1838.42
		0.73728	0.523885	-18.6724	-18.0579	4.45998	0.720725	0.023614	0.692819	1480.53
		1.10437	0.487668	-33.0031	40.1681	14.0706	0.663554	-0.562912	0.492775	885.54
		1.70709	0.435427	47.571	44.8007	19.5798	0.019486	0.897844	-0.439883	995.617
		1.65672	0.191321	31.6588	46.2529	101.511	0.356018	0.759688	0.544174	2270.92
		2.98317	0.172153	-14.8737	72.2996	22.49	0.677255	-0.0883444	0.730425	4263.3
		1.00955	0.165666	-20.4106	36.2227	20.5407	0.468258	0.229487	0.853271	1064.6
		1.51784	0.230415	-15.1797	35.5487	9.94903	0.540052	0.0748747	0.838295	914.084
		0.799918	0.247629	30.6631	32.4385	111.717	0.755103	0.0248898	-0.655133	850.759
		1.16598	0.453488	-37.3787	-3.02678	105.673	-0.103183	-0.896466	-0.430932	279.086
		0.986107	0.16609	18.1834	-24.3849	66.1173	0.706896	0.463128	-0.534613	531.722
		1.45352	0.379389	7.71411	59.7456	26.5136	0.855446	0.150348	0.495589	2247.29
		1.37904	0.226018	-18.4391	-3.80322	10.8435	0.42288	-0.647124	0.634353	3653.08
		1.57044	0.201902	6.16779	-25.1047	13.022	0.96715	0.0133424	0.253856	3007.89
		1.88375	0.459835	-20.4971	42.5391	20.8513	-0.0818713	-0.635489	0.767757	1119.87
		1.26144	0.238933	23.5573	26.279	16.0743	0.0778921	0.503335	0.860573	1172.6
		0.98738	0.287621	27.1303	-1.64936	57.004	0.410517	0.888206	0.206314	1422.15
		3.05744	0.302155	-21.602	-5.01971	21.8215	0.910007	0.0307242	0.413454	2743.83
		1.36137	0.307725	-24.4701	-10.7644	9.06327	0.592129	-0.525107	0.611266	2424.45
		3.17357	0.140839	-3.05243	-0.078698	29.5352	0.958866	-0.127797	0.253465	3815.89
		1.96042	0.174127	20.6904	17.3616	29.1992	0.578589	0.066216	0.812927	855.622
		1.90293	0.13529	-18.2811	36.7981	22.3111	0.446533	-0.657836	0.606515	3337.15
		0.891402	0.462306	24.7913	20.4085	84.28	-0.0865291	0.982386	0.165622	562.061
		3.06218	0.306635	-0.452655	-1.76083	90.2181	0.201333	-0.419523	0.885136	1282.39
		1.81876	0.367848	-14.8963	32.239	12.9432	0.122718	-0.603382	0.787954	2675.38
		4.08164	0.162569	-19.5477	21.9023	28.6759	0.824743	-0.15537	0.543745	3111.87
		1.10427	0.273648	-14.6266	57.7418	22.4055	-0.211287	0.373238	-0.903356	1865.56
		1.49099	0.536599	39.7228	15.654	94.978	0.773958	-0.584275	0.244155	820.045
		1.75834	0.160234	-18.5018	18.1523	15.0802	0.315441	-0.306538	0.898071	2843.84
		2.96173	0.0753678	21.5996	37.4924	19.3034	0.127726	-0.575988	0.807418	8487.78
		1.42445	0.441374	15.7241	-56.1017	79.3837	-0.721096	-0.378999	0.579983	1120.02
		1.00134	0.431737	-21.1129	63.5503	44.1354	0.511845	-0.350312	0.784408	789.69
		1.55028	0.0808976	-18.5018	18.1523	15.0802	0.43777	-0.657267	-0.613479	1243.06
		1.36594	0.513927	44.0294	-15.6629	11.8594	-0.721408	0.428945	0.54367	1172.34
		2.41568	0.25063	9.76208	11.449	69.1193	0.119903	-0.57666	0.808138	1961.47
		1.13531	0.292956	6.20416	28.6408	79.1084	-0.990427	0.040146	0.132069	2684
		1.98265	0.300054	12.0383	-9.90203	14.5761	0.365034	-0.79183	0.489648	3320.9
		1.34943	0.215284	-22.2917	39.1655	76.0727	0.0858146	0.266763	0.959934	1358.22
		3.85679	0.0476248	-0.578068	-0.34718	35.6838	0.611902	-0.480322	0.628385	2981.9
		2.59151	0.119725	21.8203	77.3869	58.0381	-0.449629	-0.884339	-0.125614	1569.46
		1.44194	0.293597	25.3845	-40.6634	51.4491	0.0159529	-0.676023	0.736708	975.896
		1.51893	0.486481	-37.5819	52.3277	35.9607	0.798178	0.0738059	0.597883	1108.38
		2.01388	0.193988	-6.3382	15.0218	69.2489	0.421307	-0.0292117	0.906447	1462.88
		1.94996	0.0933981	8.85786	69.7096	17.3806	0.280591	-0.126176	0.951498	4722.13
		2.36633	0.0630582	-9.83591	16.6034	23.2351	0.614142	-0.786007	0.0708708	3431.84
		2.0755	0.153066	-18.3037	-3.26254	12.7643	0.633945	-0.545516	0.548203	7806.72
		1.60717	0.26545	-25.3844	45.5419	9.93815	0.664824	-0.70932	0.23425	1042.6
		1.34168	0.44657	22.8299	41.1401	9.85986	0.472062	-0.332261	0.816554	1922.76
		2.0491	0.146894	-29.1379	56.5545	42.5055	0.543686	0.78979	0.283968	1007.56
		0.860266	0.399188	-29.2671	-23.596	75.4887	0.520855	0.642726	0.561795	262.147
		1.05469	0.258449	-13.844	-8.62335	97.2591	-0.212303	-0.929425	-0.30182	1103.82
		1.0218	0.61502	51.6331	42.9449	19.8158	0.777583	0.0272594	0.628189	521.607
		1.34944	0.289758	-33.1135	30.8452	10.4551	0.571682	-0.623936	0.532808	624.166
		1.13693	0.158586	21.8893	-2.92967	120.209	0.123123	-0.392935	-0.911286	1154.12
		1.13448	0.332839	-32.598	66.2115	25.4536	0.617821	0.772818	-0.145087	713.931
		1.70242	0.141901	-41.432	3.95605	26.9408	0.342777	-0.918058	0.199183	786.453
		0.692693	0.509786	68.5134	0.601221	74.2774	0.972841	0.131416	0.190551	199.975
		1.677	0.438916	-11.4926	-13.8236	100.64	-0.247156	0.0128962	0.96889	1203.77
		1.47889	0.513712	-18.0303	-29.7754	36.8681	0.975071	-0.0275785	-0.220172	973.774
		2.20752	0.204989	-35.4248	16.5267	56.2988	0.668635	0.591302	0.450876	1133.13
		0.960382	0.403329	23.3441	100.928	30.4791	-0.470088	-0.633208	0.61487	788.197
		3.67611	0.264511	11.3071	78.2234	25.2239	0.648134	-0.0582427	0.759296	3359.9
		1.61952	0.175297	-3.91024	-19.6979	93.4285	0.365622	0.41296	0.834137	1441.92
		1.662	0.164045	-30.3444	47.2973	24.3713	0.880538	-0.413128	0.232332	1312.55
		1.32576	0.25212	-40.0813	61.3784	31.5068	0.458302	0.870804	0.177933	571.526
		1.4516	0.392688	-6.35074	-1.83587	38.5924	0.694878	-0.605316	-0.388248	1003.6
		1.5641	0.0728169	16.9883	-13.6117	52.7565	0.993741	-0.0818393	0.0760354	1152.77
		5.18167	0.0881134	-23.8443	33.9249	27.6772	0.495176	-0.205008	0.844259	2141.73
		2.26546	0.248771	-18.4391	-3.80322	10.8435	0.487521	-0.683779	0.542927	3993.52
		1.09156	0.405863	-14.5852	-28.6959	3.00125	0.557914	-0.00574686	-0.829879	337.576
		1.57469	0.154052	-10.3024	9.34282	41.9719	-0.0380004	0.674147	0.737619	1145.12
		2.68714	0.225483	-34.3776	9.60397	68.5861	0.211508	0.537102	0.816569	1891.18
		1.30157	0.354363	42.6875	-4.21206	23.3083	0.885755	0.2218	-0.40773	779.758
		1.25848	0.443537	52.4131	-17.0748	42.9032	-0.931246	-0.179767	-0.316962	575.132
		1.4924	0.634251	-14.9991	-59.8664	70.1148	0.780156	-0.187157	0.596933	246.258
		2.48111	0.123835	-12.2614	23.7289	19.3179	0.687089	-0.207741	0.696242	3827.3
		2.43977	0.156325	-6.5978	33.9707	70.1808	-0.126595	0.0123792	0.991877	1756.2
		1.64607	0.111226	9.87118	23.9446	46.8516	0.821518	-0.520525	-0.232725	986.057
		1.74537	0.179603	19.0751	76.574	48.048	-0.809537	-0.343292	-0.476236	1370.85
		2.93084	0.0696949	-14.8837	27.8479	12.0959	0.360055	0.730136	0.580743	1726.96
		2.17817	0.104273	-6.87245	63.6563	20.1938	0.692667	-0.446872	-0.566143	1995.4
		1.78193	0.378507	30.8462	0.511437	26.9787	0.394949	0.358753	0.845761	2119.76
		1.68981	0.435563	-34.6648	43.6806	19.4465	0.929235	-0.312848	0.196592	1078.69
		2.91306	0.199122	-32.4626	66.7522	27.3744	0.140444	0.295749	0.944885	2610.16
		0.886355	0.441033	67.1464	20.8343	87.421	-0.907685	-0.25118	0.336178	702.967
		3.87336	0.066245	-23.4518	43.1107	8.40371	0.867331	0.492933	-0.0689489	2213.17
		2.5406	0.0474294	-26.7213	1.80448	61.9117	0.717782	0.647805	0.255219	2582.79
		1.9878	0.252611	17.5551	22.2662	121.752	-0.540165	0.73637	0.407407	1115.93
		1.56127	0.16397	30.4148	7.67163	22.9111	0.422671	0.882422	0.206591	2568.66
		1.76258	0.161925	-27.7057	-13.2284	45.3876	0.641413	0.754582	0.138544	1329.24
		1.61139	0.116411	-5.08409	34.3086	63.7314	0.24155	0.927846	0.284175	1799.8
		2.25011	0.570711	-33.1135	30.8452	10.4551	0.573049	-0.717706	0.395618	1110.67
		0.529297	0.229143	19.9204	-11.7466	118.665	0.328867	0.566067	-0.75592	663.108
		3.37461	0.0998478	-13.602	10.7584	25.146	0.990984	0.133147	-0.0149343	2110.93
		1.58205	0.229697	-25.1248	26.5929	9.00627	0.617313	-0.00881782	0.786668	1139.52
		1.85928	0.165304	-9.83591	16.6034	23.2351	0.696417	-0.717418	0.0177547	2497.82
		2.8675	0.187456	-6.7207	7.79022	35.9088	-0.113286	-0.986414	0.118971	1508.48
		1.65108	0.0977069	35.7723	2.41126	92.7367	-0.375073	0.847828	0.374845	3085.56
		1.28387	0.149784	21.5996	37.4924	19.3034	0.332039	-0.673377	0.66054	3254.98
		3.70027	0.0858115	5.76272	12.598	96.1504	0.0754825	0.918962	0.387055	2342.73
		1.5071	0.0987474	30.4637	35.7774	56.6463	-0.356893	0.652094	0.66888	1791.12
		2.00214	0.193911	-3.85506	41.129	28.4047	0.723793	0.275429	0.632663	1786.31
		1.44931	0.169887	-1.35185	-19.9373	47.5003	-0.242472	-0.0285071	0.969739	1488.38
		2.31283	0.136915	-39.7214	7.30052	23.7962	0.460592	0.474806	0.749943	3744.94
		2.10559	0.0931129	19.7561	6.01309	40.7896	-0.715629	-0.690188	-0.107313	2222.1
		2.33871	0.200205	19.879	53.4423	106.565	0.0356652	0.319933	0.946769	2347.17
		2.53024	0.0663974	-7.86696	25.4204	24.7794	0.448049	-0.257784	0.856037	3680
		1.52833	0.102326	-18.5018	18.1523	15.0802	0.64883	0.604521	0.46214	1513.75
		2.09488	0.0567335	-25.0257	37.1342	39.3521	0.494108	-0.81248	0.309409	3152.67
		2.49893	0.260486	41.1713	23.0442	9.4953	-0.209241	-0.510812	0.83384	1534.13
		2.24241	0.0788705	-15.1797	35.5487	9.94903	0.112171	-0.384135	0.916438	4124.13
		2.03426	0.215151	-5.12046	1.81181	29.1488	0.930035	0.299535	-0.212868	1741.88
		2.658	0.0665898	-9.49103	15.7596	27.6134	-0.133087	-0.063223	0.989086	1282.41
		2.83731	0.135601	-7.06558	-12.6146	0.0267817	0.362798	-0.361301	0.858976	6545.13
		1.69719	0.21736	18.6801	73.7336	15.5553	-0.525556	-0.152195	0.837035	2626.16
		1.81234	0.106702	-14.6266	57.7418	22.4055	0.503155	-0.376098	0.778065	2954.33
		1.25024	0.198923	-8.75362	66.599	75.7258	0.293067	-0.0783699	0.952874	1384.68
		2.39602	0.116179	-12.8671	67.9432	21.4923	0.802809	-0.336678	0.492082	4349.69
		1.66339	0.582387	-39.7214	7.30052	23.7962	0.70126	0.589318	0.401171	2388.87
		2.00611	0.401382	42.0567	70.0332	58.6812	0.784609	0.363148	0.502506	1059.61
		1.91369	0.242199	-5.08911	89.497	23.2067	0.127924	0.890954	0.435703	2449.63
		1.86169	0.146224	23.003	49.7561	40.7424	-0.379706	0.882092	0.278813	2806.99
		1.40238	0.153835	31.6212	-4.31992	9.54142	0.247805	0.213254	0.945048	1214.19
		2.74188	0.262244	-21.2947	7.30975	28.7418	0.32738	0.0684465	0.94241	1569.7
		1.89704	0.042897	-17.6139	16.2984	53.0246	0.49246	0.75228	0.437673	1946.02
		2.68048	0.153099	-22.0572	7.74999	45.3317	0.451122	-0.0551645	0.890756	1755.99
		1.80224	0.15362	47.7967	8.25815	67.3354	0.451251	-0.891719	-0.0347875	1033.78
		2.66975	0.0380851	8.85786	69.7096	17.3806	-0.0102636	-0.0581338	0.998256	6362.94
		2.31703	0.0486075	-12.4106	52.0008	23.8652	0.0561255	-0.116034	0.991658	7690.52
		1.2772	0.257293	-22.3695	71.8576	29.3905	0.533646	0.451321	0.715214	718.695
		1.05666	0.537911	-34.6648	43.6806	19.4465	0.945285	-0.325286	0.0250138	720.615
		3.21152	0.162802	-21.1869	44.2268	12.0949	-0.0729299	-0.482968	0.872596	2864.79
		0.991495	0.53927	-7.1007	36.7107	117.343	-0.148275	0.484322	0.862234	502.441
		2.36995	0.215674	-6.35074	-1.83587	38.5924	-0.0466408	0.394893	0.917542	2297.62
		4.8194	0.110415	-22.4059	60.6095	26.3118	0.545956	-0.204223	0.812542	7310.62
		1.37231	0.209433	-34.1694	-9.85658	13.6567	0.641124	-0.201421	0.740533	1190.26
		1.80031	0.118683	-30.5137	-13.3344	8.13037	0.433416	-0.542249	0.719803	4038.54
		3.48117	0.0492423	-0.578068	-0.34718	35.6838	-0.323365	-0.907605	0.267746	5059.44
		3.05006	0.132771	-14.1952	50.5816	26.4731	0.54363	0.552803	0.631566	2979.23
		1.34589	0.909103	-32.598	66.2115	25.4536	-0.300592	0.30775	0.902737	2484.56
		2.23794	0.189038	-19.6945	1.33133	21.9818	-0.635249	0.762045	0.125488	1786.95
		2.32751	0.192925	19.0538	-9.15679	1.37662	-0.152789	-0.362641	0.919319	3862.89
		1.44781	0.225565	-23.7076	10.0441	23.9772	0.357514	-0.548806	0.755642	1470.1
		1.72151	0.307549	-20.4106	36.2227	20.5407	0.262984	0.233931	0.93601	901.751
		3.17103	0.109503	9.663	0.907737	38.7734	0.199131	-0.958665	-0.203243	6321.08
		2.03018	0.152915	-17.7381	14.5394	24.3734	0.800821	-0.282234	0.528233	2912.93
		1.72958	0.391241	46.1739	-25.8241	64.5486	0.0900079	-0.978614	-0.18497	637.131
		2.56053	0.223173	-36.5108	39.7955	20.6703	0.933147	-0.315998	0.171411	1734.68
		1.11585	0.796663	-36.2788	78.4716	32.6746	0.595015	-0.156481	0.788334	967.638
		2.15034	0.319613	35.5717	51.4203	74.7903	0.895369	-0.330387	0.298596	1304.83
		1.13937	0.736904	-47.4141	3.8519	27.3919	-0.33592	-0.93832	0.0819374	576.161
		0.866814	0.148136	-27.0335	44.6633	14.4668	0.464718	-0.876623	-0.124775	2366.69
		2.1229	0.116629	-16.6796	48.8957	72.938	0.0475532	0.284927	0.957369	1505.75
		2.97816	0.076616	-14.8963	32.239	12.9432	0.11262	-0.298408	0.947771	6049.11
		1.9748	0.0945452	8.68856	30.3267	32.6435	0.548416	-0.340292	0.763834	3000.82
Av1
	-33 ms
		1.42162	0.11819	6.68323	31.5104	59.5243	0.591695	-0.256004	-0.764434	839.353
		0.938973	0.739058	-47.5257	18.9505	29.3972	0.381442	-0.923455	0.0416259	290.436
		1.06012	0.264562	25.9765	-13.5677	118.75	-0.285937	-0.396404	-0.872412	527.503
		1.57717	0.212691	-31.0078	37.0301	39.8033	0.783462	0.446678	0.432048	852.535
		1.93116	0.120971	6.80865	8.84799	82.5547	0.781121	-0.568955	0.257178	727.824
		2.07909	0.0721712	-0.772453	-9.69918	84.1451	0.652519	0.0276395	0.757268	996.708
		1.95303	0.153018	9.78716	23.9155	98.9284	-0.739262	0.146854	0.65721	1056.89
		0.805599	0.520095	23.5272	-64.5789	47.8995	0.0449588	0.673743	0.737597	420.508
		1.23282	0.163379	11.2357	52.5544	44.9495	0.497774	-0.722806	0.479346	1096.01
		2.02385	0.200472	-3.63057	-13.4895	18.7734	0.93014	-0.328423	-0.164249	1368.19
		1.04614	0.60443	41.3168	68.0366	21.8102	-0.357684	0.490991	0.794349	489.94
		1.47627	0.242597	38.3545	-3.43762	19.2308	-0.807246	-0.33145	0.488359	2217.1
		3.08967	0.11317	-4.44324	25.7639	70.2565	-0.433724	0.409422	0.802656	1950.63
		1.36469	0.150327	-25.0257	37.1342	39.3521	0.585232	0.545657	0.599802	1515.36
		1.32412	0.295518	26.0329	1.58908	16.6022	-0.529473	-0.222379	0.818661	3162.58
		1.18183	0.310855	65.9513	10.3587	42.5564	0.841022	-0.302373	0.448611	351.263
		1.97866	0.142329	2.95727	-36.3509	47.6517	0.815292	0.569393	0.105308	1351.16
		0.991688	0.168737	-8.97308	44.7805	94.378	-0.117288	-0.297692	-0.94743	1306.35
		1.11127	0.208781	45.7011	25.2763	16.8776	-0.675896	0.736771	0.0182214	1075.39
		3.08764	0.0667762	19.8526	22.8998	19.3693	-0.880086	-0.348516	0.322468	3502.53
		2.12642	0.101284	29.5269	30.7743	16.4705	0.0383171	-0.482667	0.874966	3805.8
		0.667861	0.276992	16.9594	68.4348	71.3134	-0.0674093	0.882716	0.465047	1151.86
		0.687411	0.534225	-13.0239	66.6666	98.9155	-0.388447	0.721716	0.572918	465.698
		1.35866	0.109658	-16.7661	33.9633	41.7448	-0.0826575	-0.983122	-0.163212	1740.48
		0.670515	0.609594	-7.06558	-12.6146	0.0267817	0.825823	-0.285238	0.486473	3088.92
		2.07056	0.119879	-10.621	-1.76825	61.7821	-0.933746	0.0422039	-0.35544	2089.61
		1.63394	0.45279	29.3701	8.24892	62.3899	-0.356153	-0.617016	0.701746	556.034
		2.05497	0.0872558	-5.38006	20.7608	30.0807	-0.826257	0.545916	0.138838	4436.17
		1.56316	0.329673	-13.6609	-19.3017	44.0243	0.900054	0.061975	-0.431349	972.746
		1.74478	0.116826	9.30558	-15.106	3.73867	0.41194	-0.743284	0.5271	7704.41
		1.29859	0.117928	10.9096	-9.35385	106.132	0.69307	-0.453398	0.560432	1400.51
		1.09907	0.494445	27.7197	53.0405	104.043	-0.349714	-0.309971	-0.884092	1285.83
		1.22349	0.275055	-15.7403	-37.4415	38.8646	-0.169719	-0.174645	0.969894	777.949
		1.08475	0.256811	16.0853	41.4762	26.9009	0.166155	-0.184562	0.968674	1649.16
		1.31857	0.344554	-17.1988	44.2962	11.7941	0.661882	0.461747	-0.59051	1359.92
		0.608233	0.467543	-32.3347	-26.0018	7.6595	0.726521	0.456411	-0.513669	441.136
		1.84214	0.110226	17.1864	-13.7779	81.9444	0.395304	0.615156	0.682143	963.008
		1.45685	0.170795	-5.59827	-25.4792	43.1122	0.198994	-0.548158	0.812357	1280.71
		1.52231	0.464191	45.2572	36.8276	13.6573	-0.416159	-0.805073	0.422693	746.253
		1.38678	0.276019	-16.1742	-2.68715	14.5347	-0.549818	0.598704	-0.582455	2222.12
		0.941081	0.629074	-34.1694	-9.85658	13.6567	-0.620884	0.640971	-0.451287	2847.4
		1.2619	0.27429	11.2645	-29.4921	26.3926	0.920037	-0.212673	-0.329093	920.714
		0.995683	0.649559	-44.7278	-4.14655	87.7642	0.807272	0.20835	-0.552179	436.723
		1.03573	0.495567	5.34384	-27.1304	28.2278	0.989066	-0.13435	-0.06082	1122.54
		1.5403	0.0515276	8.59324	-10.9815	48.443	0.74577	-0.34795	0.568118	1948.06
		1.52088	0.195391	22.8675	49.2155	38.8217	-0.124976	0.978424	0.164521	1468.28
		0.7263	0.496471	40.706	12.6108	54.1151	0.911683	-0.315681	0.263022	666.696
		1.10206	0.262058	5.22471	-41.5803	103.109	-0.492693	-0.317462	-0.810229	582.607
		1.81128	0.29848	48.9869	31.4246	8.66768	-0.208282	0.52947	-0.822363	1062.68
		1.95193	0.190586	22.6619	41.0819	114.013	-0.148089	0.80837	0.569743	2766.8
		2.4673	0.0813835	35.8438	6.83147	41.5073	-0.215643	0.796742	0.564536	1688.65
		0.6815	0.170448	-13.3361	88.2768	19.9667	0.443739	0.273521	0.853394	1376.24
		0.887233	0.411955	26.5471	40.1281	5.71757	0.391274	-0.414191	0.821797	1350.66
		0.724743	0.385483	53.0414	0.0203148	81.7795	0.805928	0.464059	-0.367599	702.079
		1.3292	0.305432	-22.7307	-4.47153	113.377	0.0425074	-0.847787	-0.528631	495.686
		1.13521	0.0998446	-6.04348	-10.7551	14.0088	0.389685	0.147819	-0.909008	1021.9
		1.86606	0.122723	9.87118	23.9446	46.8516	0.775672	0.574907	0.260412	1891.83
		1.48198	0.320284	31.2889	13.3816	35.8197	-0.0464639	-0.31552	0.947781	507.022
		1.29989	0.41314	-15.8569	54.0941	31.849	0.841567	-0.102344	0.530368	937.433
		2.40965	0.311624	30.5715	51.4457	8.49553	-0.416737	-0.877978	0.235552	1620.72
		1.16425	0.414708	0.592017	-23.5868	19.2354	-0.227493	0.946547	-0.228681	705.783
		1.15911	0.203459	15.2275	0.60825	59.2904	-0.0815903	0.625682	0.775799	2000.3
		2.26706	0.579462	-7.5898	-53.108	63.5249	0.644434	-0.0559944	0.762607	1081.78
		0.86099	0.365249	55.9434	23.3585	45.8503	-0.938071	-0.180643	-0.295621	495.009
		2.44212	0.144007	-3.05243	-0.078698	29.5352	0.998684	0.0438951	-0.0265067	3471.8
		1.27571	0.263909	29.4767	48.3387	19.8599	-0.327749	-0.159088	0.931274	1837.92
		0.978763	0.270288	19.0538	-9.15679	1.37662	0.630555	-0.203452	0.749004	1310.13
		1.11133	0.103248	12.1512	-6.92457	69.9578	-0.845256	0.532849	0.04019	1496.82
		3.17303	0.0670535	28.4496	-10.6634	99.016	-0.299243	-0.26554	0.916484	1251.39
		1.37673	0.545889	25.4008	79.007	26.092	-0.0505341	-0.266088	0.962623	1289.85
		3.65533	0.129039	-5.38006	20.7608	30.0807	0.829911	-0.507794	0.231069	4161.82
		1.23378	0.253465	-5.38006	20.7608	30.0807	-0.323791	0.924416	0.201529	1033.85
		1.33009	0.905792	37.508	-45.5239	24.8898	0.563831	0.70487	0.430409	394.47
		1.59389	0.32132	31.6212	-4.31992	9.54142	-0.50977	-0.684703	0.52088	3515.98
		2.79413	0.0546035	21.5996	37.4924	19.3034	0.157506	-0.594051	0.788857	7869.26
		1.60395	0.455306	20.0934	-45.628	86.5398	-0.471675	-0.596768	0.649146	1164.6
		1.48006	0.479865	16.0264	-9.83261	14.2754	-0.970375	-0.169331	0.172335	1075.11
		0.946136	0.348917	5.18457	-43.3103	22.381	0.279454	-0.603014	-0.747181	392.203
		1.30296	0.384174	-6.25166	-33.792	5.93061	-0.476817	0.548684	0.686725	703.234
		2.10365	0.239913	14.6393	-14.7569	101.142	0.704883	-0.00944351	0.709261	1023.97
		1.38026	0.533432	-10.9182	-12.1434	2.24831	-0.643895	0.495093	-0.583336	4021
		1.15296	0.344124	21.7037	14.0941	121.678	0.365828	-0.237747	-0.899803	1554.28
		1.48295	0.166362	-6.5978	33.9707	70.1808	-0.227106	0.18891	0.955372	1210.22
		3.19509	0.0571789	-3.71585	-10.3459	44.9671	0.91827	-0.377868	0.118305	3183.08
		2.66027	0.0924379	21.8203	77.3869	58.0381	-0.541674	-0.80025	-0.257271	1579.16
		0.950586	0.336589	18.6801	73.7336	15.5553	-0.677908	-0.22901	0.698567	2624.74
		1.20364	0.476999	-42.7513	55.4676	47.9364	0.513893	0.46181	0.722942	497.136
		2.43879	0.156756	-17.5399	14.3732	53.5613	0.751805	0.659334	-0.00823184	1443.11
		1.88175	0.123152	17.8448	51.6776	25.9877	0.587158	-0.680221	0.438799	2699.61
		2.18535	0.061708	-3.63057	-13.4895	18.7734	0.837206	-0.448172	-0.313415	1998.61
		1.75039	0.141396	-10.1657	-14.5379	38.2719	0.842161	-0.403606	-0.357584	2156.35
		1.46596	0.503267	-32.7548	22.4375	39.8691	0.688885	-0.0992831	-0.718039	714.875
		1.07266	0.97618	-4.2037	-60.8399	80.0401	0.723397	0.615204	-0.313401	171.877
		2.47402	0.214229	-27.0461	49.0544	15.3141	-0.417016	0.902933	0.103972	1655.95
		1.03354	0.597436	-7.16842	71.3571	18.047	0.123841	0.206498	0.970578	1162.56
		1.42171	0.202895	-23.5095	9.87797	53.1651	-0.747136	-0.540438	-0.38693	1198.62
		1.01089	0.376666	-15.1797	35.5487	9.94903	0.547456	0.712473	0.438947	668.851
		0.971346	0.429017	-36.4118	29.088	19.5124	0.624361	0.421303	0.657782	328.693
		0.949162	0.182531	5.87559	-5.67327	120.028	0.00459995	-0.0876607	-0.99614	1132.55
		0.851744	0.269674	27.1265	71.615	73.8663	0.495451	0.751907	-0.43493	426.571
		1.24362	0.233656	29.6673	-23.8734	58.916	-0.615081	-0.727639	-0.303673	593.146
		0.891612	0.603628	68.9298	25.4263	58.93	0.95291	-0.217014	0.211819	166.59
		1.4617	0.440699	-37.8339	-32.7545	66.1758	0.63015	0.31688	0.708871	333.236
		1.64361	0.353351	-49.3454	3.11037	54.8094	0.478335	0.848921	-0.224785	571.516
		1.4379	0.25922	-40.1039	42.5664	53.4638	0.531528	0.61431	0.583182	1145.02
		1.01563	0.306775	4.12108	62.5166	59.307	-0.898088	0.202852	0.390241	792.383
		2.00284	0.482265	44.5687	56.5914	62.2878	0.752322	0.638207	-0.163412	778.43
		1.4009	0.284885	-3.91024	-19.6979	93.4285	0.313872	0.528606	0.788708	1229.01
		0.862187	0.349244	-36.5585	29.7657	44.322	0.893173	-0.435658	0.111553	467.693
		1.13332	0.282333	26.8155	90.0524	20.8006	-0.0527301	0.898983	0.434797	346.475
		1.27178	0.406116	-12.1585	-17.7454	64.3054	0.956581	0.269951	-0.109909	705.532
		1.60181	0.106766	5.73763	-21.1172	34.8375	0.775183	-0.447976	-0.445432	1849.59
		2.76905	0.230543	-8.25824	-8.18691	38.4322	-0.340003	0.348144	0.87361	970.199
		1.90704	0.346702	-18.6724	-18.0579	4.45998	0.691417	-0.694823	0.1979	630.867
		0.974633	0.579331	-36.0029	-18.1328	14.0332	0.814959	0.533006	-0.227479	452.723
		1.25264	0.438188	-0.378663	-3.68605	90.7548	0.631286	0.739021	-0.235214	346.733
		2.03165	0.216378	-27.9026	5.01381	73.5867	-0.0664869	0.961127	0.267982	914.203
		1.80582	0.149594	1.42851	-25.9523	3.18224	-0.370727	-0.237486	-0.897865	1869.89
		1.18642	0.485714	41.5199	12.6822	91.5228	-0.993837	0.0831316	0.0733243	814.145
		1.7405	0.41384	-29.3599	62.3301	40.8954	0.472491	0.637228	0.608845	676.564
		2.72283	0.140264	23.9034	1.01369	14.8318	-0.343856	-0.339061	0.875672	2528.42
		2.57574	0.163837	23.5473	24.3247	68.6878	0.203966	0.120325	0.971555	2985.95
		1.66603	0.107364	-15.6211	40.7546	58.4949	0.165551	-0.985876	-0.0253106	855.071
		2.41188	0.142927	25.7708	69.3809	28.7756	-0.43587	-0.326544	-0.838681	2325.88
		2.8986	0.140857	-14.8837	27.8479	12.0959	0.122622	0.928873	0.349513	1645.32
		1.4405	0.223719	7.12468	47.5532	42.4822	0.940496	-0.187243	-0.283563	2161.78
		1.57414	0.469785	24.7913	20.4085	84.28	0.690384	-0.481954	0.539527	902.95
		1.1792	0.563857	-34.5921	66.1768	25.604	0.711746	0.596935	0.37025	551.02
		2.82956	0.268718	48.3486	12.3752	22.4049	-0.286524	0.312509	0.905672	3798.97
		1.2156	0.135593	45.9846	43.2153	51.3756	-0.920205	-0.183582	0.345717	1746.08
		2.11021	0.093881	-14.8837	27.8479	12.0959	0.583333	0.778152	-0.232811	2509.61
		2.12681	0.0871401	-24.2946	-29.7424	60.2082	0.961747	0.272679	0.0262483	2135.76
		1.70628	0.289086	17.5438	2.23588	116.979	-0.545686	0.796206	-0.261312	1087.69
		1.6549	0.282846	39.6839	-10.4974	8.62927	0.650714	0.718453	-0.245756	2338.53
		1.75831	0.119947	-32.8877	-5.69734	58.2107	0.205488	0.977928	-0.0378357	1155.58
		1.73896	0.0578686	6.72211	15.1643	82.8654	0.22919	0.921749	-0.312811	1348.43
		1.87024	0.634946	-34.3049	-10.3973	11.7359	0.562003	-0.746736	0.355722	3151.29
		0.482021	0.257637	-12.0594	-7.20409	94.6512	0.040592	0.998697	-0.0309215	829.191
		2.50967	0.128379	-3.7773	-12.8118	43.5831	0.898723	0.0387162	-0.436805	2286.35
		1.07623	0.245929	-34.3049	-10.3973	11.7359	0.802804	-0.581839	0.130269	1596.88
		1.19995	0.304162	-9.18252	3.6676	28.9129	0.719622	-0.29807	-0.627135	1415.08
		2.7507	0.127936	-8.56675	3.90507	37.1327	0.142382	-0.965048	-0.220022	2246.18
		1.91105	0.058345	41.0396	12.9854	85.2238	-0.635261	0.709522	-0.304996	3761.37
		0.717925	0.594711	40.706	12.6108	54.1151	0.938211	-0.241295	0.248067	575.206
		2.76397	0.191613	20.8045	17.1664	110.464	-0.544396	0.759708	0.355635	4134.7
		1.43101	0.102079	5.59968	27.185	44.1582	-0.957201	0.216832	0.191705	3349.8
		1.30856	0.162081	-0.578068	-0.34718	35.6838	0.555143	0.826238	0.0956419	1870.87
		1.63599	0.0716017	1.33069	2.83115	61.7271	0.271801	0.789223	0.550683	789.807
		1.81609	0.202701	-41.1147	60.7373	44.2552	0.591283	0.59069	0.549063	1056.33
		1.81741	0.0825574	19.9266	20.9746	19.906	-0.727443	-0.677325	-0.109806	4030.02
		1.99904	0.221363	20.6678	41.0471	114.164	-0.284969	0.410138	0.86636	1999.94
		2.01482	0.131337	20.407	20.6714	26.205	-0.138713	-0.536024	0.832729	1299.83
		1.48465	0.0709924	-21.1706	9.06882	57.3929	0.529833	0.84412	-0.0820865	1711.05
		2.26024	0.0659088	-14.2554	44.9429	50.9721	0.227504	-0.964202	-0.136225	2744.85
		1.72738	0.65386	57.9237	30.957	20.6642	-0.280273	-0.936881	0.209047	621.767
		1.55597	0.0978814	24.6145	42.5593	7.252	0.532719	-0.566107	0.629073	5037.07
		1.48356	0.345831	-28.013	-25.5578	38.4674	0.930499	0.160481	0.329267	790.569
		2.59404	0.0763461	-7.86696	25.4204	24.7794	0.203001	-0.205019	0.957475	3807.86
		2.08955	0.0992055	16.8265	-2.19745	26.6473	-0.902945	-0.18877	0.386077	2283.43
		1.24008	0.499069	5.91321	-61.3441	54.4786	-0.0880228	-0.166818	0.982051	601.559
		1.49625	0.0836789	8.06275	6.88616	45.5334	0.473785	-0.875073	-0.0988646	1810.4
		1.17948	0.22469	7.6652	74.1373	55.786	0.482644	-0.487566	0.727554	931.128
		1.5091	0.320551	-8.16544	81.9641	33.8741	0.643301	-0.669417	0.371544	1274.13
		1.1394	1	-39.142	38.7873	91.9449	-0.688893	0.58585	0.426856	465.024
		1.69614	0.381096	51.2531	50.6167	69.7457	0.604017	0.680236	0.415262	1190.87
		2.42829	0.0533578	23.9385	36.6832	23.5313	-0.292304	0.906678	-0.304128	2654.05
		1.93666	0.0514478	20.6164	19.2869	28.6625	-0.913791	-0.109302	0.391202	2920.99
		1.19132	0.18349	33.999	-21.4751	37.1103	0.323055	0.207804	0.923284	2160.61
		2.10221	0.276887	-11.9892	0.388839	17.5387	0.530396	-0.181049	0.828191	2207.58
		1.97442	0.0723115	-23.0179	8.35638	32.7337	0.452087	0.812154	0.368813	1307.07
		1.62599	0.221328	-18.9646	-19.8752	79.9624	0.405265	-0.0734873	0.911241	1096.12
		1.71246	0.132561	42.468	-4.78184	73.4643	0.353289	-0.83155	-0.428615	1207.36
		2.38752	0.08017	21.5996	37.4924	19.3034	-0.227811	-0.452494	0.862178	4247.1
		1.93937	0.0558642	-8.91289	29.1704	38.3752	-0.0164484	0.386513	0.922137	2328.91
		1.66802	0.139552	19.0538	-9.15679	1.37662	-0.909449	-0.0372943	0.414141	1778.52
		0.83742	0.783014	55.354	32.4148	93.3228	0.398197	-0.247761	-0.883207	314.773
		1.85454	0.352473	-23.1709	88.6439	22.6394	-0.301125	0.196372	0.933146	1995.12
		0.573251	0.907184	62.9376	-19.1296	48.987	-0.81275	0.566579	0.135743	135.754
		2.16131	0.228962	-9.84344	-34.1938	64.6072	0.65831	0.313526	0.684346	2560.89
		2.98523	0.252696	-7.89455	83.0455	37.7156	0.186221	-0.53333	0.825155	3045.34
		1.46379	0.164631	-39.1909	-10.5671	26.7059	0.655783	0.365314	0.660677	1295.28
		1.02309	0.485398	7.92229	82.7825	34.5918	-0.821544	-0.265042	0.504795	626.009
		2.78253	0.0479496	-6.3382	15.0218	69.2489	0.0723861	-0.882544	0.464625	2313.63
		2.01669	0.0633725	-17.797	5.72805	74.7555	-0.123132	0.879976	0.458782	3185.78
		1.30238	0.403516	-6.46236	34.5114	72.1015	-0.67762	-0.440523	-0.588872	1852.89
		2.18682	0.243555	-16.1742	-2.68715	14.5347	-0.511898	0.564149	-0.64784	4024.31
		2.45878	0.14475	29.6009	28.849	17.0072	-0.328587	-0.0663825	0.942138	3588.06
		0.908303	0.266531	29.3701	8.24892	62.3899	-0.0161672	-0.991886	0.126095	464.418
		1.97732	0.269433	-9.85849	-2.20849	45.1922	0.0103278	0.956771	0.29066	1341.67
		2.64377	0.149574	28.4333	3.24581	22.2141	-0.445363	-0.887549	-0.117939	3337.8
		1.08317	0.304599	-5.89424	-17.7783	40.9653	0.71204	-0.402761	-0.575137	979.524
		1.6582	0.257041	32.3022	-11.1347	96.7945	-0.452055	-0.233864	-0.860787	1116.34
		1.03601	0.721759	-0.327244	-66.9207	50.2408	0.826363	-0.417265	-0.378171	208.977
		1.2881	0.591938	33.5074	22.5439	120.549	-0.732717	0.518793	0.440431	773.388
		1.85773	0.421711	53.0866	58.8929	69.3693	0.891323	-0.0599786	0.449384	1461.02
		1.28962	0.292983	22.697	13.0052	28.2014	-0.956514	-0.261858	-0.128495	2349
		0.633908	0.501734	-45.8026	39.1525	56.9091	0.257611	-0.963949	-0.0666247	564.391
		1.97629	0.13088	0.0364465	45.5605	81.0281	-0.732427	0.338275	0.590865	2013.49
		2.4992	0.0952549	-3.85506	41.129	28.4047	0.154889	-0.00883945	0.987892	3948.82
		1.93158	0.137779	10.3001	44.3786	30.6569	0.492475	-0.332237	0.804417	2611.66
AV5
	-3 ms
		4.62841	0.0711614	-33.0031	40.1681	14.0706	0.8687	-0.347003	0.353482	3496.94
		6.89313	0.0261349	-25.1248	26.5929	9.00627	0.233654	-0.400425	0.886039	4146
		8.60756	0.0864489	-22.8348	18.9268	11.0027	0.521574	-0.00974533	0.85315	3628.92
		14.1067	0.0341832	-14.8963	32.239	12.9432	0.157316	-0.406308	0.900092	7613.55
		5.64724	0.033523	-27.0335	44.6633	14.4668	0.832998	0.500288	0.236274	1923.06
		9.18231	0.0621216	-29.0025	35.8464	12.9225	0.649275	-0.454366	0.609913	1750.36
		5.94954	0.0308603	-32.9906	35.777	13.2232	0.654073	-0.459374	0.600969	2218.16
		8.86613	0.0389569	-27.1564	39.7316	11.6987	0.777186	0.103179	0.620754	2327.21
		6.99193	0.0511393	-21.1618	35.4446	10.4002	0.209591	-0.18626	0.959885	3341.61
		2.76407	0.0641254	-30.3444	47.2973	24.3713	0.902508	-0.358976	0.23794	1703.51
		5.82485	0.0685104	-29.089	42.1627	13.2331	0.874299	-0.41602	0.250057	1670.48
		5.66558	0.0903291	-27.1075	46.5886	13.9301	0.828559	-0.517797	0.213016	2023.27
		5.3467	0.0318726	-33.0031	40.1681	14.0706	0.898548	-0.228815	0.374507	3303.72
		6.8366	0.0248942	-33.1135	30.8452	10.4551	0.500256	-0.436204	0.747977	2004.52
		10.6682	0.0391359	-19.3032	34.9386	8.32903	0.321994	-0.105525	0.940842	3565.12
		4.40738	0.090126	-36.5108	39.7955	20.6703	0.887301	-0.442699	0.129286	2049.97
		5.44544	0.0498298	-34.5908	41.7554	19.9832	0.964274	-0.105942	0.2428	2471.66
		7.6972	0.0207199	-27.1564	39.7316	11.6987	0.48087	-0.311567	0.819567	3106.78
		8.60793	0.0457194	-29.015	40.2375	13.7698	0.916937	-0.202102	0.344065	2431.54
		5.31053	0.053837	-33.1135	30.8452	10.4551	0.523873	-0.721355	0.452995	1620.72
		5.44491	0.0912106	-34.9106	33.817	13.9103	0.752485	-0.625937	0.204864	1824.78
		8.0453	0.052992	-33.0031	40.1681	14.0706	0.880852	-0.228353	0.414674	2651.21
		8.13303	0.0472289	-20.0293	46.627	27.9977	0.673873	0.0155669	0.738683	5747.44
		4.0279	0.0686309	-36.5108	39.7955	20.6703	0.899839	-0.370238	0.230682	2205.97
		5.72325	0.0424706	-29.089	42.1627	13.2331	0.956782	-0.191197	0.219116	3045.83
		6.63452	0.0535205	-18.2811	36.7981	22.3111	0.599241	-0.358348	0.715889	3130.82
		6.94351	0.0314137	-29.015	40.2375	13.7698	0.788931	-0.351463	0.504045	2698.45
		6.70058	0.0336414	-26.5896	33.112	17.687	0.546973	-0.221278	0.807376	2322.07
		3.08322	0.0523897	-33.0031	40.1681	14.0706	0.898857	-0.226958	0.374896	1927.64
		3.40997	0.0421514	-34.9106	33.817	13.9103	0.745974	-0.663874	0.0528631	2081.47
		4.39962	0.0572099	-14.8963	32.239	12.9432	0.245327	-0.324686	0.913452	5145.44
		4.88084	0.0586245	-24.4977	46.8607	21.9994	0.64586	-0.413192	0.641979	2540.28
		4.89306	0.0378808	-17.3217	39.3644	9.02599	0.289053	-0.313454	0.904541	1542.87
		5.58677	0.0483842	-25.9111	11.394	21.6701	0.431509	-0.0295767	0.901623	4704.71
		3.9503	0.0416907	-33.0031	40.1681	14.0706	0.869047	-0.351601	0.348043	3068.98
		3.854	0.054427	-28.5598	48.7165	21.7635	0.822196	-0.407811	0.397095	1870.18
		5.6066	0.0576658	-26.7865	30.1055	14.3822	0.571307	-0.262762	0.777538	2396.9
		3.04201	0.0706906	-18.2811	36.7981	22.3111	0.568616	-0.483757	0.665323	2283.2
		3.61345	0.0436814	-27.0461	49.0544	15.3141	0.678826	-0.592467	0.433795	2183.11
		5.45349	0.0401033	-25.3844	45.5419	9.93815	0.568663	-0.499952	0.653201	2226.22
		8.39581	0.0697647	-32.9906	35.777	13.2232	0.694376	-0.425535	0.580312	2527.02
		4.68955	0.0417234	-32.9906	35.777	13.2232	0.759849	-0.438741	0.479725	1600.14
		5.08017	0.0509139	-33.0031	40.1681	14.0706	0.833829	-0.199081	0.514875	2481.92
		5.69066	0.052141	-25.1248	26.5929	9.00627	0.21341	-0.364642	0.906362	4296.14
		9.92391	0.03667	-24.3497	43.0103	23.0729	0.727841	-0.0225179	0.685376	3328.95
		4.06407	0.0911237	-34.9106	33.817	13.9103	0.749793	-0.651296	0.116725	1612.25
		5.61884	0.0454287	-33.0031	40.1681	14.0706	0.902737	-0.216582	0.371697	2672.85
		5.1751	0.0381198	-27.1564	39.7316	11.6987	0.547577	-0.341688	0.763812	2490.57
		8.34781	0.0416699	-25.1248	26.5929	9.00627	0.216792	-0.401679	0.88975	4698.75
		2.52465	0.0636371	-34.6648	43.6806	19.4465	0.917081	-0.206849	0.340847	1368.77
		5.47331	0.0712201	-26.577	28.7209	16.8397	0.554986	-0.240578	0.796312	2267.72
		3.20554	0.0539851	-28.9661	47.0945	16.0012	0.968387	-0.245725	0.0429521	2288.67
		5.64994	0.0351484	-24.879	36.4565	14.5425	0.578264	-0.42586	0.695883	2487.7
		7.17914	0.0511171	-25.0633	29.0588	10.3903	0.265288	-0.309266	0.913223	3778.62
		6.65533	0.0293872	-27.2304	41.6568	11.162	0.822281	-0.178993	0.540199	2486.73
		5.35654	0.0521931	-29.0025	35.8464	12.9225	0.673705	-0.354603	0.648366	2011.6
		3.33738	0.111476	-37.9017	44.3893	29.8878	0.79655	-0.529583	0.291633	1315.1
		4.28072	0.0430359	-34.9106	33.817	13.9103	0.645266	-0.672224	0.362969	2328.87
		3.9877	0.0413638	-33.0031	40.1681	14.0706	0.858212	-0.285374	0.426654	2513.91
		8.40712	0.0338354	-23.0204	35.9505	12.4713	0.666547	-0.497719	0.554969	2043.76
		4.02821	0.0404131	-32.5842	37.399	18.9855	0.690925	-0.356168	0.629099	2058.75
		4.9178	0.0329081	-24.8551	52.0957	18.4685	0.431021	-0.765204	0.478209	5548.12
		5.36849	0.0412163	-23.0204	35.9505	12.4713	0.918284	-0.0630795	0.390864	2038.09
		6.02892	0.0578941	-29.0025	35.8464	12.9225	0.828179	0.196455	0.524905	1812.38
		3.38688	0.0330036	-30.7131	32.5019	16.067	0.386106	-0.395278	0.833473	2226.96
		3.30081	0.0775661	-36.5108	39.7955	20.6703	0.919461	-0.373615	0.122486	1742.09
		5.38191	0.0339742	-21.3098	39.295	9.32675	0.531052	-0.382658	0.756014	2244.13
		3.12776	0.0566578	-28.8307	47.6352	17.922	0.813853	-0.501445	0.293593	3130.14
		7.37424	0.043284	-32.5968	41.7901	19.8329	0.931385	-0.119386	0.343903	2345.27
		4.77347	0.0756019	-32.2143	27.7729	21.6691	0.503617	-0.684475	0.527128	2067.57
		7.70861	0.025537	-21.1869	44.2268	12.0949	0.569096	-0.212092	0.794447	1915.28
		5.11037	0.0491097	-32.9906	35.777	13.2232	0.755982	-0.56545	0.329783	1792.64
		6.06323	0.0488901	-24.9279	29.5995	12.3111	0.8441	-0.00961018	0.5361	1911.89
		9.46783	0.0426233	-21.1003	37.9105	11.7842	0.507992	-0.341295	0.790861	2412.93
		4.41872	0.0650505	-21.6647	16.9358	26.0582	0.548828	-0.430718	0.716429	3381.36
		5.70341	0.0768382	-27.2304	41.6568	11.162	0.816109	-0.318394	0.482277	1960.16
		5.06528	0.0254805	-21.3098	39.295	9.32675	0.489182	-0.205589	0.847605	2062.75
		7.53165	0.0713376	-28.9661	47.0945	16.0012	0.93466	-0.327748	0.137809	2900.09
		12.0903	0.0213359	-21.3098	39.295	9.32675	0.381408	-0.196697	0.903238	2948.49
		4.89884	0.120918	-30.1964	43.4468	25.4448	0.842136	-0.480051	0.245678	1453.21
		5.13152	0.0747076	-19.3032	34.9386	8.32903	0.302136	-0.403601	0.863609	2232.7
		7.26843	0.0322202	-29.089	42.1627	13.2331	0.953512	0.147231	0.262943	2616.87
		9.94349	0.0354866	-23.0204	35.9505	12.4713	0.569425	-0.401006	0.7176	2667.31
		6.03234	0.0506102	-27.2304	41.6568	11.162	0.753369	-0.288502	0.590933	2916.13
		8.89987	0.0532626	-20.4106	36.2227	20.5407	0.523989	-0.589496	0.614761	3217.99
		7.28196	0.0279756	-22.9464	34.0253	13.008	0.794411	-0.0612488	0.604285	1760.69
		3.42803	0.0884735	-32.0174	30.7795	24.9739	0.709095	-0.471201	0.524551	1452.72
		4.69777	0.0759223	-28.9661	47.0945	16.0012	0.992662	-0.0808364	0.089936	1644.06
		4.55682	0.077817	-33.0031	40.1681	14.0706	0.884918	-0.0558016	0.462392	2371.49
		4.62455	0.0218339	-21.1869	44.2268	12.0949	0.432015	-0.526029	0.732568	2121.52
		7.92999	0.0378999	-17.3217	39.3644	9.02599	0.347503	0.0268168	0.937295	1993.32
		7.75893	0.0321883	-15.1797	35.5487	9.94903	0.191094	-0.300949	0.934298	4142.32
		5.06738	0.039498	-16.2494	23.6595	19.6187	0.55184	-0.171093	0.81621	6098.21
		5.22863	0.0567917	-36.4381	62.2917	26.8278	0.6032	0.418699	0.678852	1857.11
		4.79115	0.0600368	-27.1564	39.7316	11.6987	0.587906	-0.236644	0.773541	2564.11
		5.95253	0.0539861	-23.0693	29.0935	10.2399	0.663721	-0.122984	0.737801	2964.44
		6.71606	0.0763688	-33.0031	40.1681	14.0706	0.91303	-0.258426	0.315584	2304.92
		5.89833	0.0392266	-33.1135	30.8452	10.4551	0.542077	-0.600033	0.588314	1797.66
		5.92632	0.0354445	-27.2304	41.6568	11.162	0.82204	-0.0927047	0.561833	2526.2
		8.87561	0.0329085	-15.1797	35.5487	9.94903	0.264626	-0.0918837	0.959964	4663.66
		5.00829	0.0299342	-24.583	28.7556	16.6893	0.68665	0.0221315	0.726651	3677.29
		3.73134	0.0817177	-30.3444	47.2973	24.3713	0.889878	-0.39772	0.223462	1705.1
		3.73716	0.0559488	-34.4554	42.2961	21.904	0.825758	-0.284326	0.487115	2175.18
		5.1306	0.0334009	-25.3844	45.5419	9.93815	0.654186	-0.372264	0.658377	2092.9
		3.90285	0.0646751	-26.577	28.7209	16.8397	0.424223	-0.561391	0.710546	2010.74
		4.96392	0.0568794	-34.2823	29.6634	21.2828	0.699705	-0.331598	0.632815	2280
		4.05163	0.0739138	-33.0031	40.1681	14.0706	0.910742	-0.120633	0.394965	2650.81
		2.20309	0.148074	-34.6648	43.6806	19.4465	0.962411	0.254661	0.0944115	1481.56
		4.12174	0.0382954	-27.1564	39.7316	11.6987	0.641703	-0.18032	0.745454	2175.54
		3.7084	0.072927	-36.5108	39.7955	20.6703	0.859592	-0.469082	0.202644	2114.54
		6.87268	0.0467182	-33.0031	40.1681	14.0706	0.9338	-0.177008	0.310944	2010.1
		6.81343	0.0512705	-25.0633	29.0588	10.3903	0.312727	-0.493182	0.811772	2429.82
		5.72824	0.0617562	-32.9906	35.777	13.2232	0.684426	-0.401958	0.608269	2262.07
		6.15266	0.0373645	-33.0031	40.1681	14.0706	0.827022	-0.319804	0.462342	3557.29
		6.10805	0.0680672	-23.0204	35.9505	12.4713	0.496932	-0.38386	0.778274	2695.34
		4.69693	0.0601181	-28.9661	47.0945	16.0012	0.93927	-0.304163	0.158925	2101.63
		5.96512	0.0319369	-27.095	42.1974	13.0827	0.719323	-0.239934	0.651925	2268.69
		10.3895	0.0311526	-21.1618	35.4446	10.4002	0.590531	0.121089	0.797879	3122.01
		5.42085	0.0451367	-36.5108	39.7955	20.6703	0.88912	-0.31284	0.334061	2032.73
		5.54161	0.0313984	-25.1248	26.5929	9.00627	0.2369	-0.389798	0.889908	4654.07
		3.86924	0.0517654	-29.089	42.1627	13.2331	0.87297	-0.075816	0.481846	2076.31
		6.75766	0.059791	-28.9661	47.0945	16.0012	0.986871	0.0857545	-0.136863	2182.07
		3.07609	0.15403	-43.5263	39.0502	33.8699	0.851279	-0.0754045	0.519267	606.474
		5.90339	0.0555158	-34.5908	41.7554	19.9832	0.962264	-0.133937	0.236874	2349.64
		7.41791	0.0496559	-22.9464	34.0253	13.008	0.87717	0.117219	0.465654	1608.47
		7.80187	0.0501066	-27.2304	41.6568	11.162	0.894115	0.136572	0.426505	2332.57
		3.86801	0.0672256	-32.9906	35.777	13.2232	0.858971	-0.0142961	0.511825	1500.8
		2.18129	0.0483367	-33.1135	30.8452	10.4551	0.721873	-0.59336	0.356123	1363.04
		4.15438	0.0608195	-33.0031	40.1681	14.0706	0.874498	-0.332093	0.353506	2369.45
		4.70435	0.084013	-33.0031	40.1681	14.0706	0.920308	-0.271887	0.281266	1997.08
		5.15567	0.029213	-23.0204	35.9505	12.4713	0.615051	-0.436227	0.656824	2100.29
		6.14482	0.0423895	-21.1003	37.9105	11.7842	0.703488	-0.284951	0.651082	1704.54
		5.07766	0.0726421	-36.5108	39.7955	20.6703	0.848653	-0.493883	0.189387	2554.51
		5.38241	0.081351	-28.9661	47.0945	16.0012	0.992449	-0.0971813	0.0748429	1601.55
		4.99494	0.0357478	-20.9273	25.2778	11.163	0.539803	-0.473632	0.695906	3981.59
		5.96659	0.0448317	-28.9661	47.0945	16.0012	0.991752	0.00484749	0.12808	2159.55
		5.44834	0.055621	-27.0461	49.0544	15.3141	0.690053	-0.551797	0.468345	2347.06
		6.05046	0.0295269	-20.4106	36.2227	20.5407	0.735162	-0.40729	0.541897	2765.63
		5.69999	0.160237	-36.5108	39.7955	20.6703	0.836266	-0.455431	0.305355	1809.38
		4.73886	0.0451167	-26.7865	30.1055	14.3822	0.530774	-0.296018	0.794136	2330.71
		4.37994	0.0306103	-14.7483	28.3885	14.0166	0.246896	-0.523295	0.815601	3880.32
		11.1796	0.0773557	-15.1797	35.5487	9.94903	0.50853	-0.0906503	0.856259	2156.91
		4.43442	0.0459138	-27.1564	39.7316	11.6987	0.571645	-0.252681	0.780625	2418.62
		4.88814	0.0436785	-32.5842	37.399	18.9855	0.723154	-0.528878	0.444227	2108.75
		3.39821	0.0903646	-30.688	23.7197	14.3724	0.385194	-0.111344	0.916094	1609.15
		6.70353	0.0537178	-29.089	42.1627	13.2331	0.881479	-0.158583	0.4448	2312.73
		5.63113	0.0342802	-27.1564	39.7316	11.6987	0.496271	-0.249076	0.831671	3191.34
		5.66141	0.0771212	-32.5842	37.399	18.9855	0.711443	-0.305153	0.633032	1605.54
		4.52886	0.0371156	-22.8348	18.9268	11.0027	0.564202	0.204946	0.799796	3412.57
		6.5442	0.0286337	-19.3032	34.9386	8.32903	0.359055	-0.0718982	0.930543	2887.6
		10.6785	0.0334605	-15.1797	35.5487	9.94903	0.132773	-0.222315	0.965892	5948.07
		4.91961	0.0877096	-33.0031	40.1681	14.0706	0.886245	-0.203076	0.41633	2146.17
		2.82593	0.071082	-18.2811	36.7981	22.3111	0.572634	-0.38416	0.724232	2094.1
		4.58211	0.0384933	-27.1564	39.7316	11.6987	0.671948	-0.223524	0.706061	2229.99
		8.00726	0.0532659	-29.0025	35.8464	12.9225	0.81447	-0.150772	0.560273	1821.98
		3.95933	0.0706241	-34.6648	43.6806	19.4465	0.927364	-0.160221	0.33812	1827.07
		6.66466	0.0335575	-23.4518	43.1107	8.40371	0.997133	0.00261767	0.0756223	1810.13
		8.74093	0.0406906	-27.2304	41.6568	11.162	0.658223	-0.18889	0.72874	3109.21
		3.24232	0.0352655	-33.0031	40.1681	14.0706	0.818614	-0.297446	0.491321	2758.54
		3.31348	0.0444168	-33.1135	30.8452	10.4551	0.286136	-0.275045	0.917865	2008.73
		5.04552	0.0307634	-29.0025	35.8464	12.9225	0.698474	-0.182536	0.691965	2330.76
		5.21336	0.0505049	-33.1135	30.8452	10.4551	0.441134	-0.499274	0.745739	1634.47
		7.29723	0.0571554	-34.6648	43.6806	19.4465	0.890694	0.0287671	0.453693	2123.99
		6.51146	0.0641877	-18.2811	36.7981	22.3111	0.573015	-0.462488	0.676579	2599.85
		6.36762	0.0389656	-32.7937	38.7835	16.528	0.846836	-0.246727	0.471163	2051.25
		7.7484	0.0430903	-23.0204	35.9505	12.4713	0.573401	-0.442635	0.68941	1663.65
		6.26978	0.0187613	-27.1564	39.7316	11.6987	0.414066	-0.289796	0.862883	2441.87
		5.67955	0.0277342	-23.4518	43.1107	8.40371	0.639852	-0.557154	0.52931	2279.89
		6.05783	0.0531694	-22.6253	17.5422	13.4602	0.665597	-0.105074	0.738878	2561.56
		9.2489	0.0357982	-29.0025	35.8464	12.9225	0.735031	-0.101774	0.670352	2593
		4.51567	0.0395668	-27.1564	39.7316	11.6987	0.484093	-0.236067	0.842571	3002.49
		3.52798	0.0586105	-33.0031	40.1681	14.0706	0.906179	-0.26766	0.32741	2225.91
		4.78631	0.0262615	-24.879	36.4565	14.5425	0.606086	-0.199167	0.77006	2115.81
		3.1366	0.0851099	-33.0031	40.1681	14.0706	0.893074	-0.403185	0.199652	2552.47
		5.09616	0.0374535	-14.8963	32.239	12.9432	0.175878	-0.46743	0.866358	5523.62
		3.52403	0.0569844	-32.9291	38.2429	14.6073	0.90735	-0.349516	0.233569	2111.84
		8.93704	0.0182188	-22.9464	34.0253	13.008	0.697698	0.00615338	0.716365	2447.61
		4.15385	0.0796668	-34.6648	43.6806	19.4465	0.998484	-0.044623	0.0322107	1910.72
		4.36963	0.0442488	-15.1922	39.9398	10.7964	0.222222	-0.151172	0.963205	3569.07
		5.65484	0.0335589	-27.1564	39.7316	11.6987	0.816285	-0.178922	0.549241	1896.86
		9.41916	0.0296349	-29.089	42.1627	13.2331	0.876472	-0.114332	0.467681	1991.09
		4.81446	0.0553242	-32.9906	35.777	13.2232	0.663071	-0.567103	0.488601	2142.83
		5.07624	0.0703687	-30.3444	47.2973	24.3713	0.803026	-0.372909	0.464852	2106.38
		7.1155	0.0766332	-25.0633	29.0588	10.3903	0.651396	-0.168315	0.739833	2036.42
		5.87557	0.0488317	-33.1135	30.8452	10.4551	0.495328	-0.576879	0.649508	1299.25
		3.60301	0.0859094	-21.1003	37.9105	11.7842	0.30433	-0.422063	0.853959	2823.42
		5.71762	0.0345614	-33.1135	30.8452	10.4551	0.738232	-0.423351	0.525156	1659.55
		7.30633	0.0385997	-33.1135	30.8452	10.4551	0.577438	-0.624859	0.525468	1988.74
		3.91943	0.0201013	-27.1564	39.7316	11.6987	0.509622	-0.318175	0.799406	2648.93
		6.27102	0.0258901	-23.4518	43.1107	8.40371	0.789215	-0.575542	0.214221	2219.25
		4.26054	0.113876	-28.9661	47.0945	16.0012	0.998466	-0.0477147	0.028073	1533.07
		10.1642	0.046787	-21.1618	35.4446	10.4002	0.356344	-0.130187	0.92524	2678.27
		6.68204	0.0558457	-26.9595	42.7381	15.0035	0.655621	-0.595337	0.464472	2474.28
		5.41283	0.0399652	-33.0031	40.1681	14.0706	0.850911	-0.210193	0.481425	2149.31
		6.19723	0.0310035	-29.089	42.1627	13.2331	0.972623	-0.101393	0.209102	2125.03
		4.4128	0.0458315	-28.9661	47.0945	16.0012	0.777851	-0.499829	0.380943	2399.95
		6.40169	0.0434497	-20.0293	46.627	27.9977	0.679702	0.0886489	0.728112	5137.42
		5.72288	0.0307434	-29.089	42.1627	13.2331	0.941803	-0.0736606	0.327996	2231.12
		5.25014	0.0323957	-27.2304	41.6568	11.162	0.788949	-0.32287	0.522794	2694.97
		3.24865	0.0484312	-14.3908	23.1535	17.5475	0.443189	-0.0937255	0.891515	7244.74
AV5
	-13 ms
		2.91247	0.0955855	-32.9291	38.2429	14.6073	0.855319	-0.400817	0.32829	1894.39
		5.24476	0.0372127	-28.9899	31.4553	12.0751	0.526695	-0.394915	0.752752	2022.56
		6.45448	0.161854	-22.8348	18.9268	11.0027	0.43103	-0.224894	0.873862	2406.82
		12.1679	0.041685	-14.8963	32.239	12.9432	0.183645	-0.403069	0.896554	6123.55
		4.78805	0.0318912	-20.0657	35.3789	24.9189	0.76926	0.254973	0.585856	2546.01
		7.06704	0.0879917	-28.8545	31.996	13.9959	0.515736	-0.430602	0.740674	1452.44
		4.08132	0.0492636	-34.7012	32.4325	16.3678	0.652344	-0.578858	0.489256	1625.74
		6.42896	0.043456	-24.2757	41.0851	23.6096	0.761804	0.0246432	0.647339	1965.18
		5.76528	0.0558377	-14.8963	32.239	12.9432	0.146639	-0.399712	0.904836	4810.45
		2.34186	0.0582807	-24.3497	43.0103	23.0729	0.716873	-0.358447	0.598004	1656.29
		4.0915	0.0832877	-33.0031	40.1681	14.0706	0.871136	-0.354258	0.340036	1421.36
		4.02562	0.137617	-29.089	42.1627	13.2331	0.981569	-0.112497	0.15449	1601.77
		3.38878	0.0635277	-36.5108	39.7955	20.6703	0.886413	-0.417988	0.198893	2082.64
		4.98333	0.0327903	-33.1135	30.8452	10.4551	0.416741	-0.432857	0.799351	1574.23
		8.58046	0.0366278	-23.0693	29.0935	10.2399	0.560845	-0.21886	0.798469	2970.21
		2.88893	0.12774	-34.6648	43.6806	19.4465	0.958088	-0.172823	0.228473	1007.72
		5.46876	0.0433214	-32.5968	41.7901	19.8329	0.893625	-0.215276	0.393816	1899.99
		5.79492	0.0242307	-23.0204	35.9505	12.4713	0.361039	-0.395351	0.844599	2190.23
		6.6267	0.0540474	-30.0484	39.5964	26.5182	0.868823	-0.315805	0.381332	1708.6
		3.90927	0.0937266	-34.9106	33.817	13.9103	0.649538	-0.753152	0.10422	1571.91
		3.94245	0.137081	-40.203	32.0252	23.1179	0.759425	-0.509365	0.404749	1325.55
		6.08652	0.0446845	-32.6093	46.1812	20.6802	0.934315	-0.142377	0.32678	1036.98
		6.37917	0.066084	-20.0293	46.627	27.9977	0.679771	0.028291	0.732878	4492.15
		3.27224	0.069854	-36.0556	48.2745	28.664	0.758916	-0.39137	0.520458	1257.45
		3.03483	0.0700195	-25.3844	45.5419	9.93815	0.768615	-0.301266	0.564332	1196.75
		5.01151	0.0722922	-12.0896	35.5177	24.3174	0.395282	0.13582	0.908463	3291.06
		5.5771	0.0299415	-32.9291	38.2429	14.6073	0.808508	-0.319105	0.494456	2137.9
		4.91505	0.0346786	-26.5896	33.112	17.687	0.493486	-0.252759	0.832217	1716.77
		2.02915	0.0924251	-22.9338	29.6342	12.1607	0.538146	-0.306888	0.784996	1166.61
		3.26078	0.0290389	-27.1564	39.7316	11.6987	0.602381	-0.30339	0.738304	1988.53
		3.88301	0.0722545	-14.0334	17.9186	21.0784	0.680031	-0.321294	0.659036	4897.77
		3.27339	0.054193	-20.4106	36.2227	20.5407	0.753215	-0.36245	0.548905	1682.83
		3.49563	0.0500632	-15.2537	37.4739	9.41232	0.202653	-0.227296	0.952506	2031.54
		4.91827	0.0522337	-16.1742	-2.68715	14.5347	0.437122	-0.43687	0.786174	5651.79
		3.03515	0.0387846	-32.9906	35.777	13.2232	0.787343	-0.461035	0.409313	1521.47
		3.18177	0.056735	-24.4977	46.8607	21.9994	0.486241	-0.27792	0.82845	2007.78
		4.31049	0.0886265	-23.9171	11.4287	21.5197	0.421299	0.0561519	0.905182	3276.49
		2.42151	0.0601225	-18.2811	36.7981	22.3111	0.504131	-0.606164	0.615156	2125.4
		2.8904	0.0937266	-15.1797	35.5487	9.94903	0.0908394	-0.182919	0.978922	3258.25
		4.35194	0.0500314	-18.0842	39.8047	25.6159	0.604276	0.0225024	0.796457	3755.78
		5.88325	0.0964127	-32.9291	38.2429	14.6073	0.838495	-0.360316	0.408777	1925.86
		3.94671	0.0336737	-28.6451	30.6114	16.4534	0.600513	-0.384363	0.701177	1297.15
		3.66561	0.10086	-34.6648	43.6806	19.4465	0.929133	0.0888965	0.358901	1121.24
		5.26534	0.0488582	-16.8652	23.422	11.3989	0.298967	-0.386938	0.872294	3947.31
		7.68983	0.0357388	-20.4106	36.2227	20.5407	0.768948	-0.127115	0.626547	2683.13
		3.23221	0.162011	-36.2274	36.4857	23.6645	0.681939	-0.526816	0.507369	1332.99
		3.56373	0.0698217	-32.9906	35.777	13.2232	0.904796	-0.293233	0.308802	995.458
		4.53957	0.0517617	-25.0633	29.0588	10.3903	0.3445	-0.418489	0.84035	2460.21
		6.41223	0.0618268	-16.8652	23.422	11.3989	0.282134	-0.579897	0.764277	3709.61
		1.94681	0.0643962	-36.5108	39.7955	20.6703	0.876103	-0.413443	0.24801	1437.18
		4.22758	0.119824	-25.9976	17.7103	21.9807	0.728636	-0.169402	0.663621	2289.77
		2.28382	0.0508665	-32.6093	46.1812	20.6802	0.926674	-0.234036	0.294113	941.632
		3.99673	0.0404859	-22.9338	29.6342	12.1607	0.424215	-0.172155	0.889047	2703.82
		5.0015	0.0906359	-18.2811	36.7981	22.3111	0.442496	-0.466552	0.76585	2361.45
		4.92734	0.0311335	-27.1564	39.7316	11.6987	0.827423	-0.179535	0.532107	1589.65
		4.23637	0.0625855	-29.0025	35.8464	12.9225	0.661245	-0.168	0.731116	1690.28
		2.5555	0.196434	-33.7041	43.0742	32.0445	0.786406	0.0811588	0.612356	802.761
		4.04819	0.0431883	-28.4845	22.3699	16.6795	0.424447	-0.33136	0.842642	1755.81
		3.57008	0.0600936	-25.3844	45.5419	9.93815	0.689368	-0.336271	0.641633	1402.29
		5.82506	0.06677	-15.1922	39.9398	10.7964	0.13802	-0.35061	0.926295	2430.86
		3.06572	0.0493013	-36.2274	36.4857	23.6645	0.637367	-0.385824	0.66701	1486.8
		3.30677	0.0677035	-24.3874	56.1836	25.6149	0.545472	-0.231809	0.805435	4729.5
		4.67075	0.054647	-20.9273	25.2778	11.163	0.850407	0.0165995	0.525864	2567.63
		3.86722	0.110536	-22.6253	17.5422	13.4602	0.700568	0.346346	0.623898	1971.64
		2.63776	0.0897488	-28.1146	12.7438	19.363	0.404303	0.0944724	0.909733	2347.17
		2.09432	0.169981	-34.2823	29.6634	21.2828	0.781709	-0.171798	0.599513	950.519
		3.96082	0.0417516	-19.3032	34.9386	8.32903	0.325976	-0.0836376	0.941671	2299.83
		2.74962	0.0959382	-26.8492	52.061	18.6189	0.389036	-0.768365	0.508199	3151.19
		5.89317	0.0443894	-32.1164	41.4869	26.1319	0.896206	0.0715989	0.437822	1402.91
		3.64752	0.123585	-25.9111	11.394	21.6701	0.471745	-0.105796	0.875365	2834.06
		5.8733	0.0459133	-17.1988	44.2962	11.7941	0.832122	0.121286	0.541168	1646.24
		3.4351	0.114164	-28.9661	47.0945	16.0012	0.860272	-0.506037	0.0621122	1998.64
		4.47502	0.0525106	-25.9976	17.7103	21.9807	0.850462	-0.00665551	0.525995	2071.84
		7.5712	0.0561145	-15.1797	35.5487	9.94903	0.149711	-0.195948	0.969119	3972.31
		3.82267	0.0554419	-20.4106	36.2227	20.5407	0.428371	-0.625822	0.651801	3050.21
		4.29843	0.0485374	-27.2304	41.6568	11.162	0.845428	-0.337927	0.413591	1461.64
		3.77484	0.0333344	-23.4518	43.1107	8.40371	0.571483	-0.349414	0.742507	1476.98
		5.1227	0.0798012	-28.9661	47.0945	16.0012	0.906077	-0.337888	0.254669	1821.94
		9.50886	0.027333	-27.2304	41.6568	11.162	0.569029	-0.13731	0.810772	2542.63
		3.52947	0.156676	-24.2757	41.0851	23.6096	0.614306	-0.536739	0.578394	1424.05
		4.08946	0.121355	-19.3032	34.9386	8.32903	0.251139	-0.493294	0.832821	1678.21
		5.51871	0.0391264	-27.095	42.1974	13.0827	0.866317	0.106927	0.487916	1774.86
		7.41788	0.0524112	-22.4297	44.9702	22.3858	0.436269	-0.481272	0.760294	3024.39
		4.41942	0.0813157	-21.1003	37.9105	11.7842	0.555684	-0.408425	0.724158	1965.11
		6.84215	0.0940563	-18.2811	36.7981	22.3111	0.436161	-0.561669	0.703059	2670.52
		6.2112	0.03996	-20.9273	25.2778	11.163	0.830834	-0.136791	0.539446	2076.95
		3.06616	0.128529	-24.2757	41.0851	23.6096	0.668629	-0.453825	0.589049	1539.21
		4.13941	0.0986142	-26.8492	52.061	18.6189	0.877349	-0.234082	0.418885	1148.47
		3.7853	0.0853592	-37.8891	39.9982	29.0405	0.731817	0.0690384	0.677995	907.823
		3.13041	0.0314222	-20.4971	42.5391	20.8513	0.483094	-0.403905	0.77684	1936.2
		6.80253	0.0426154	-14.8837	27.8479	12.0959	0.459533	-0.499819	0.734173	4084.64
		6.97747	0.0440601	-15.1797	35.5487	9.94903	0.159264	-0.299139	0.940825	3994.31
		4.32819	0.0393312	-14.1814	21.769	20.005	0.569267	-0.278164	0.773667	4763.52
		5.27886	0.041835	-28.8307	47.6352	17.922	0.801827	-0.415595	0.429364	2595.38
		2.78856	0.0746563	-21.1618	35.4446	10.4002	0.426506	-0.0251606	0.904135	1494.38
		5.88681	0.0670883	-12.2614	23.7289	19.3179	0.72109	-0.242187	0.649134	5149.85
		4.3948	0.107941	-34.6648	43.6806	19.4465	0.983884	-0.0185548	0.177845	1196.96
		4.73439	0.0434372	-14.8837	27.8479	12.0959	0.262988	-0.667875	0.696261	4069.89
		4.06716	0.0569701	-23.0204	35.9505	12.4713	0.921266	-0.0332994	0.387505	1411.56
		7.43995	0.0361848	-18.2196	39.264	23.6951	0.479295	-0.00255207	0.87765	3397.42
		4.0044	0.0393197	-18.2924	16.7678	17.5377	0.528358	-0.0294479	0.848511	3565.6
		3.08281	0.0720182	-26.5658	48.7512	21.6131	0.63767	-0.697731	0.326418	1634.6
		2.99638	0.0903988	-30.3444	47.2973	24.3713	0.803286	-0.22171	0.552789	1308.37
		3.87911	0.053539	-25.3844	45.5419	9.93815	0.527378	-0.330301	0.782799	1719.01
		3.11934	0.103295	-20.4106	36.2227	20.5407	0.35663	-0.801714	0.479656	2150.49
		4.07114	0.067166	-26.33	14.163	16.7552	0.430455	0.393155	0.812489	3193.42
		3.54623	0.106959	-32.9906	35.777	13.2232	0.782284	-0.0773036	0.618107	1639.84
		1.63169	0.149321	-14.1952	50.5816	26.4731	0.661748	0.420935	0.620406	1154.82
		3.18693	0.0581181	-29.0025	35.8464	12.9225	0.784377	-0.182676	0.592775	1532.04
		2.94038	0.12547	-37.9506	37.5323	27.6564	0.792241	-0.313817	0.523329	1014.91
		5.0734	0.0857307	-34.6648	43.6806	19.4465	0.972102	0.209684	0.105124	1078
		4.19636	0.0624855	-14.8837	27.8479	12.0959	0.233756	-0.636493	0.735007	3221.85
		3.66606	0.0717806	-32.9906	35.777	13.2232	0.651226	-0.360805	0.667626	1545.23
		5.06112	0.0420295	-21.1003	37.9105	11.7842	0.377	-0.346202	0.859078	2273.13
		4.54813	0.0918163	-28.8545	31.996	13.9959	0.530934	-0.330578	0.780274	2121.81
		3.88936	0.0594809	-28.5598	48.7165	21.7635	0.809168	-0.384186	0.444578	1404.5
		4.40209	0.0434289	-20.4971	42.5391	20.8513	0.392092	-0.355425	0.848491	2310.91
		7.82673	0.0345633	-16.8652	23.422	11.3989	0.599167	-0.183671	0.779271	3524.66
		3.59619	0.0637765	-24.3497	43.0103	23.0729	0.548759	-0.0149931	0.835846	1212.29
		4.14376	0.0582025	-18.4391	-3.80322	10.8435	0.497436	-0.638104	0.587691	9100.15
		2.77174	0.0700042	-33.0031	40.1681	14.0706	0.815472	-0.189333	0.546954	1924
		4.67309	0.0751034	-32.6093	46.1812	20.6802	0.985358	0.151176	0.0788372	850.959
		2.86946	0.146507	-38.7996	44.2889	44.557	0.572229	0.137454	0.808493	1208.45
		4.2261	0.0876995	-34.6648	43.6806	19.4465	0.935544	0.0995674	0.338887	1220.36
		4.45973	0.122921	-26.5896	33.112	17.687	0.883951	0.249117	0.395691	1147.21
		6.46145	0.0804392	-20.4106	36.2227	20.5407	0.911993	0.0377839	0.408462	1907.09
		3.2347	0.0638987	-30.7131	32.5019	16.067	0.704117	0.131845	0.697736	1364.23
		1.52801	0.10448	-26.33	14.163	16.7552	0.658468	0.160578	0.735279	1640.49
		2.89996	0.102968	-32.376	60.4359	27.0637	0.764583	-0.107363	0.63552	2046.1
		3.97104	0.0513748	-32.9291	38.2429	14.6073	0.931712	-0.280831	0.230317	1407.09
		4.22115	0.0361468	-19.3032	34.9386	8.32903	0.341415	-0.317428	0.884689	2020.07
		4.71741	0.0575463	-12.2614	23.7289	19.3179	0.798293	-0.205614	0.566084	3128.85
		4.29412	0.0728498	-32.9906	35.777	13.2232	0.663439	-0.397105	0.634158	1592.59
		4.73255	0.0867903	-24.4977	46.8607	21.9994	0.482101	-0.139281	0.864974	1529.81
		3.83238	0.0477457	-14.0334	17.9186	21.0784	0.558575	-0.501065	0.661005	3971.85
		4.64446	0.0486494	-32.6093	46.1812	20.6802	0.874837	0.322849	0.361148	969.403
		4.73319	0.0757554	-34.5921	66.1768	25.604	0.183608	0.368504	0.911314	2497.25
		4.03442	0.0643987	-14.1814	21.769	20.005	0.612282	-0.22332	0.758445	3415.58
		3.15436	0.281094	-43.5263	39.0502	33.8699	0.202681	-0.284193	0.937099	419.564
		3.85012	0.0536752	-26.6761	39.4284	17.9977	0.638084	-0.516461	0.571066	1745.72
		3.84474	0.0421313	-9.83591	16.6034	23.2351	0.757838	-0.607233	0.238641	2108.97
		8.67563	0.0845908	-14.8837	27.8479	12.0959	0.595075	-0.483547	0.641925	2535.16
		3.27159	0.0657876	-23.0204	35.9505	12.4713	0.648341	-0.242687	0.721635	1504.33
		3.72786	0.058082	-29.5192	46.1502	35.0486	0.725012	-0.394156	0.5648	2574.97
		2.38482	0.111743	-20.2864	16.7331	17.6881	0.339596	-0.195621	0.920004	2032.25
		5.94456	0.0496496	-27.095	42.1974	13.0827	0.823364	-0.169632	0.541568	1943.26
		4.6861	0.0585635	-21.6785	45.7484	32.5263	0.726448	-0.383051	0.570566	3446.15
		3.42795	0.128351	-32.3748	36.0145	21.443	0.623859	-0.380952	0.682404	666.659
		3.58798	0.083998	-26.33	14.163	16.7552	0.486875	0.448512	0.749527	2835.71
		5.3088	0.0505265	-14.8837	27.8479	12.0959	0.289716	-0.528766	0.797792	4287.61
		8.22099	0.0512692	-15.1797	35.5487	9.94903	0.0920504	-0.208885	0.973598	5222.96
		3.39024	0.137195	-36.5108	39.7955	20.6703	0.892951	-0.37211	0.253325	1341.96
		2.10538	0.131272	-3.05243	-0.078698	29.5352	0.852469	0.131727	0.50591	1246.24
		3.68688	0.0365058	-27.1564	39.7316	11.6987	0.626513	-0.145396	0.765729	1841.49
		5.171	0.0995781	-30.7131	32.5019	16.067	0.764607	-0.312096	0.563891	1060.17
		2.90479	0.0735408	-34.6648	43.6806	19.4465	0.940993	-0.125782	0.314183	1334.48
		4.28145	0.036678	-14.8837	27.8479	12.0959	0.822811	-0.0953227	0.560263	1772.11
		5.7423	0.0652925	-27.1564	39.7316	11.6987	0.440074	-0.183503	0.879012	2204.11
		2.45711	0.0370074	-29.015	40.2375	13.7698	0.755301	-0.432152	0.492711	1708.05
		2.85115	0.0947396	-25.1248	26.5929	9.00627	0.166902	-0.289871	0.9424	3833.76
		3.46553	0.0559516	-21.3098	39.295	9.32675	0.418177	-0.438378	0.795583	1903.84
		3.29605	0.106834	-36.5108	39.7955	20.6703	0.815798	-0.511493	0.269904	1687.36
		5.29369	0.0574422	-36.0556	48.2745	28.664	0.656124	-0.296671	0.693893	1390.52
		3.97792	0.134201	26.7816	29.9614	6.48037	0.412099	-0.364299	0.835141	2605.18
		4.40943	0.0511284	-22.9464	34.0253	13.008	0.237516	-0.0753152	0.968459	1699.68
		5.07697	0.0797435	-33.1135	30.8452	10.4551	0.533719	-0.565829	0.628476	830.307
		5.34834	0.0288714	-19.3032	34.9386	8.32903	0.238668	-0.130619	0.962277	3075.6
		4.03398	0.0346187	-21.1618	35.4446	10.4002	0.151453	-0.248856	0.956626	2441.76
		4.33466	0.0984761	-23.9171	11.4287	21.5197	0.477714	-0.33279	0.813044	2049.39
		6.32184	0.0515322	-29.0025	35.8464	12.9225	0.674897	-0.0626097	0.735251	1882.1
		3.17093	0.0489073	-19.3032	34.9386	8.32903	0.311005	-0.0592954	0.948557	2568.98
		1.81105	0.148227	-24.4977	46.8607	21.9994	0.701637	-0.451683	0.551078	914.564
		3.39228	0.0463567	-18.1695	21.6996	20.3058	0.519307	-0.0302441	0.854052	3412.46
		2.33644	0.0941005	-33.1135	30.8452	10.4551	0.712389	-0.700119	-0.0483166	1171.08
		4.33025	0.0354068	-12.2614	23.7289	19.3179	0.689816	-0.353883	0.631602	5740.05
		2.58822	0.0848271	-29.015	40.2375	13.7698	0.932385	-0.308015	0.189172	1612.77
		7.2264	0.0252581	-25.1248	26.5929	9.00627	0.22823	-0.292519	0.928625	4818.77
		3.2449	0.121604	-33.0031	40.1681	14.0706	0.934079	-0.185661	0.305004	1820.04
		3.90575	0.0437609	-18.2196	39.264	23.6951	0.480476	-0.0382711	0.876172	2911.08
		4.01333	0.0625255	-14.3908	23.1535	17.5475	0.498646	-0.159563	0.851993	4393.6
		7.1424	0.0388709	-29.089	42.1627	13.2331	0.665049	-0.149316	0.73172	1550.83
		3.84128	0.0736042	-27.0335	44.6633	14.4668	0.528747	-0.75249	0.392664	1797.82
		4.17347	0.0969177	-34.0854	32.67	24.5876	0.552366	-0.482902	0.679483	1735.36
		5.91707	0.114954	-22.8348	18.9268	11.0027	0.652771	0.335625	0.679151	3076.67
		4.5455	0.059436	-26.7865	30.1055	14.3822	0.584503	-0.28892	0.75821	1263.24
		3.01554	0.12363	-13.8854	14.0681	22.1519	0.656265	-0.51547	0.551005	2707.42
		4.80963	0.036859	-25.1248	26.5929	9.00627	0.30746	-0.348377	0.885495	3209.58
		5.03418	0.0722922	-33.0395	28.92	10.9918	0.255648	-0.669353	0.697575	1856.15
		3.66866	0.0290484	-20.4971	42.5391	20.8513	0.409938	-0.452539	0.791934	2937.14
		4.50236	0.0269836	-27.2304	41.6568	11.162	0.761915	-0.283998	0.582092	1867.36
		2.68142	0.151406	-28.1535	50.3386	27.5258	0.586783	0.330526	0.739215	1697.18
		7.27037	0.0635433	-12.2614	23.7289	19.3179	0.704782	-0.304762	0.640627	4961.5
		5.05058	0.0788481	-29.0025	35.8464	12.9225	0.616747	-0.377123	0.690943	1778.19
		3.80098	0.0633896	-28.9661	47.0945	16.0012	0.879698	-0.26349	0.39586	1048.83
		5.57654	0.0526707	-33.0031	40.1681	14.0706	0.858723	-0.178368	0.480395	2284.01
		3.53083	0.127049	-33.0031	40.1681	14.0706	0.686496	-0.30163	0.661621	2281.99
		4.46704	0.0672661	-21.6785	45.7484	32.5263	0.77946	-0.231762	0.582004	2627.18
		4.01362	0.0434873	-27.095	42.1974	13.0827	0.768342	-0.223456	0.599765	1568.27
		3.84426	0.0410597	-25.3844	45.5419	9.93815	0.754157	-0.476232	0.452162	1729.67
		2.70901	0.061139	-18.2924	16.7678	17.5377	0.418011	-0.212121	0.88333	3066.21
AV5
	-23 ms
		1.2146	0.205444	-30.7131	32.5019	16.067	0.41096	-0.514146	0.752839	795.108
		2.7396	0.125053	-18.4391	-3.80322	10.8435	0.438943	-0.641519	0.629113	3793.85
		3.0682	0.281127	12.9638	-46.178	18.4747	-0.144176	-0.957145	0.251173	489.528
		7.62272	0.0790504	-14.8837	27.8479	12.0959	0.330947	-0.574176	0.748863	3952.64
		3.53425	0.0402079	-19.9415	15.8892	22.0663	0.748822	0.274119	0.603427	2184.57
		3.88199	0.1615	-21.4314	31.1905	32.4417	0.409677	-0.0168606	0.912075	1586.57
		2.27046	0.109621	-31.966	-11.2064	15.9638	0.320092	-0.66533	0.674446	1751.96
		4.25884	0.0589106	-20.9273	25.2778	11.163	0.79754	0.142173	0.586274	1711.85
		3.5041	0.0847188	-7.86696	25.4204	24.7794	0.450881	-0.177464	0.874764	3041.53
		1.61792	0.0823214	-24.4977	46.8607	21.9994	0.56431	-0.449103	0.692719	1238.08
		1.56644	0.364146	-36.5108	39.7955	20.6703	0.877878	-0.478282	0.024015	482.614
		2.0737	0.298213	-25.3844	45.5419	9.93815	0.998784	0.0373944	0.0321425	450.875
		1.91043	0.13233	-37.5204	54.7936	37.3448	0.689443	0.0833035	0.719534	1233.14
		2.77516	0.0410889	-25.1248	26.5929	9.00627	0.164097	-0.388559	0.906694	2171.42
		4.94416	0.0365479	-16.2494	23.6595	19.6187	0.505916	-0.166305	0.846399	3216.75
		1.62881	0.123751	-11.9541	36.0584	26.2382	0.324211	0.707794	0.627627	1350.7
		4.16837	0.076806	-24.3874	56.1836	25.6149	0.551584	-0.108618	0.827017	3504.08
		3.7348	0.0567983	-6.87245	63.6563	20.1938	-0.204018	0.0916443	0.974668	4330.76
		3.49469	0.101726	-21.518	37.5068	32.7524	0.416666	0.207573	0.885044	2013.08
		2.55986	0.120551	-36.7441	25.5408	14.2868	0.31225	-0.920418	0.235226	924.548
		2.51954	0.204848	-33.3944	6.56079	27.7233	0.555626	-0.194187	0.808438	1372.91
		3.05515	0.0855136	-30.012	50.8445	29.5969	0.714731	0.352386	0.604139	1335.63
		4.59892	0.118015	-15.1797	35.5487	9.94903	0.235126	-0.11478	0.965164	2807.13
		2.70578	0.077985	-16.04	43.5237	53.58	-0.0196746	0.64885	0.760662	1034.83
		1.14036	0.249702	-27.0461	49.0544	15.3141	0.919361	-0.291616	-0.264076	546.931
		3.50691	0.0741462	18.9434	2.76905	29.265	0.514361	-0.192619	0.835662	1333.51
		4.03965	0.0321022	-28.5598	48.7165	21.7635	0.691154	-0.330039	0.642947	1101.77
		2.72949	0.0534548	-22.9338	29.6342	12.1607	0.351876	-0.168787	0.920703	1348.22
		1.31367	0.273276	9.76208	11.449	69.1193	0.160272	-0.74069	0.65245	1418.84
		2.41937	0.0364462	-20.4971	42.5391	20.8513	0.484091	-0.413122	0.771353	1844.04
		2.8923	0.054619	23.4971	-0.608335	9.06953	0.019688	-0.337385	0.941161	3271.77
		1.69587	0.190079	-0.274575	63.9979	27.9624	0.635531	0.0173648	0.77188	1100.83
		1.72804	0.102954	-14.8837	27.8479	12.0959	0.375041	-0.629597	0.680406	1419.94
		3.55655	0.0792248	35.1302	-7.12001	28.8247	-0.602251	-0.796527	-0.0532822	889.4
		2.5279	0.0425172	-15.1797	35.5487	9.94903	0.437572	-0.157507	0.885281	1494.78
		2.03905	0.130726	-17.8635	58.4505	32.8468	0.587675	-0.0423371	0.807989	1192.78
		2.8813	0.120902	-31.1909	5.21096	30.0304	0.691645	0.168751	0.702247	1080.95
		1.6254	0.0779962	19.6921	31.1414	19.1432	0.174317	-0.504694	0.845516	2229.64
		2.26281	0.261024	26.966	37.3591	10.6325	-0.111517	-0.328939	0.937743	1094.01
		3.14502	0.0635786	-12.0896	35.5177	24.3174	0.338807	-0.0456981	0.939745	2077.39
		3.672	0.21138	-29.1981	29.6671	35.5007	0.675002	-0.0142236	0.737679	2133.79
		2.17408	0.0781773	-30.0973	32.7394	24.2868	0.75225	-0.508551	0.418923	746.134
		2.24525	0.141501	-34.1732	63.4077	30.5189	0.511721	0.545442	0.663804	937.725
		4.0365	0.0465476	-14.0334	17.9186	21.0784	0.547122	-0.351245	0.759792	3397.6
		4.57042	0.0574062	-14.3908	23.1535	17.5475	0.438805	0.0393158	0.897722	4773.94
		1.70989	0.495722	-18.2924	16.7678	17.5377	0.272685	0.00416972	0.962094	1126.79
		1.88298	0.142901	-9.18252	3.6676	28.9129	0.863052	-0.341334	-0.372334	832.551
		3.36803	0.0668817	-16.8652	23.422	11.3989	0.297056	-0.724553	0.621917	2436.23
		4.44648	0.0663227	-14.3156	-3.19311	12.4635	0.505847	-0.419357	0.753829	4763.26
		1.6014	0.119409	-21.997	13.3886	20.8326	0.673766	0.085419	0.733991	1263.76
		2.35749	0.222682	-37.8151	38.073	29.5772	0.711722	-0.493169	0.500235	520.278
		1.33671	0.0880962	-26.3939	60.54	26.6126	0.605685	0.351344	0.713935	715.819
		2.32762	0.0416589	-12.0896	35.5177	24.3174	0.169805	0.0378146	0.984752	1845.12
		2.84116	0.174866	19.0538	-9.15679	1.37662	0.173911	-0.410181	0.895269	1530.68
		3.08046	0.046426	-33.0031	40.1681	14.0706	0.931805	-0.247709	0.265293	1446.33
		2.18268	0.141343	-18.2811	36.7981	22.3111	0.504621	-0.427296	0.750184	1163.13
		1.96683	0.240193	-36.9398	19.3615	36.8651	0.667639	0.510702	0.541702	481.537
		3.45529	0.0673527	-27.9791	13.2845	21.2838	0.425516	-0.203336	0.881811	2517.74
		2.50132	0.0970559	-24.8551	52.0957	18.4685	0.59518	-0.586861	0.548958	1277.04
		3.09226	0.221755	18.6801	73.7336	15.5553	-0.354887	-0.45296	0.817853	2138.49
		2.14268	0.0947581	-34.4554	42.2961	21.904	0.622026	-0.155142	0.767473	747.731
		1.78663	0.174831	-24.0061	66.5879	33.0718	0.673898	-0.195838	0.712396	1255.16
		3.19393	0.112295	-18.4391	-3.80322	10.8435	0.582826	-0.579843	0.569294	4354.24
		2.38376	0.206009	-34.3049	-10.3973	11.7359	0.683795	-0.64095	0.348722	1804.19
		2.06434	0.220754	-24.4701	-10.7644	9.06327	0.482913	-0.456219	0.747435	1764.92
		1.26538	0.525637	22.712	23.5174	110.624	0.137217	0.116877	0.983622	727.027
		2.10872	0.157235	-18.4391	-3.80322	10.8435	0.468208	-0.611893	0.637471	3471.23
		1.95742	0.212025	22.8299	41.1401	9.85986	0.377754	-0.380707	0.844017	4236.17
		3.02523	0.0755117	-27.944	48.954	29.9832	0.690606	0.118387	0.713476	1984.81
		2.62155	0.233072	-2.57085	-3.55461	61.7173	0.198624	-0.663764	0.721087	1233.36
		3.92222	0.127667	-20.0293	46.627	27.9977	0.660969	0.316652	0.680332	2862.64
		1.77827	0.289233	-39.6123	41.0449	33.0324	0.496482	-0.831614	0.248843	648.411
		3.32551	0.0826764	-23.9647	1.39895	45.1714	0.799739	0.269339	0.536539	811.913
		4.61628	0.113537	-12.4106	52.0008	23.8652	0.189575	-0.119522	0.974564	3099.36
		2.97692	0.0936152	-6.7207	29.039	67.4127	-0.0988766	-0.164817	0.981356	1511.03
		2.4172	0.0929378	-24.2757	41.0851	23.6096	0.798734	-0.418999	0.431814	1010.68
		2.32786	0.0536969	-15.9673	44.7712	28.2336	0.5935	-0.118335	0.796087	1325.59
		2.10452	0.22715	-32.3146	62.9018	28.4478	0.444164	0.0681862	0.893347	1083.23
		4.967	0.0796464	-24.8551	52.0957	18.4685	0.388909	-0.653593	0.649281	1579.05
		1.99322	0.196662	13.7965	67.2183	82.2914	-0.388316	-0.885923	0.253677	386.101
		2.63394	0.208076	19.0538	-9.15679	1.37662	-0.284599	-0.706529	0.647935	1542.33
		3.39541	0.0946651	-33.0031	40.1681	14.0706	0.848366	-0.0561347	0.526426	1427.41
		3.61129	0.17814	-24.0788	44.0917	26.9144	0.586513	0.128349	0.799705	2052.88
		2.97586	0.16827	-7.92967	47.3759	29.0161	0.549254	-0.35159	0.758093	2059.57
		4.05508	0.090845	7.01557	13.8089	33.246	0.91782	-0.147333	0.368646	1595.87
		4.20836	0.0845577	-13.8854	14.0681	22.1519	0.886906	-0.406911	0.21868	1656.18
		1.88872	0.265587	-24.2757	41.0851	23.6096	0.643118	-0.394067	0.65659	806.749
		2.77243	0.126447	-26.8492	52.061	18.6189	0.924209	0.0880233	0.371605	657.76
		2.52803	0.130687	13.3187	18.6787	64.7509	-0.729933	0.359623	0.581265	1211.82
		1.33711	0.114278	-12.0896	35.5177	24.3174	0.314103	0.142624	0.938615	1146.94
		4.995	0.0565921	-14.8837	27.8479	12.0959	0.60721	-0.543318	0.579742	2519.45
		4.92032	0.0954279	-2.67118	-10.9232	5.4883	0.994396	0.0412894	0.0973258	3186.58
		2.7218	0.050571	-9.83591	16.6034	23.2351	0.667311	-0.715627	0.206334	2193.46
		3.92934	0.043799	-24.3874	56.1836	25.6149	0.50832	-0.211896	0.834692	4100.37
		1.63612	0.138026	23.4971	-0.608335	9.06953	0.853856	0.47731	0.207616	598.671
		4.25469	0.0801779	-5.12046	1.81181	29.1488	0.975284	0.207702	0.0753794	1278.91
		1.80767	0.240537	-26.8492	52.061	18.6189	0.544286	-0.4114	0.731097	535.675
		3.6245	0.0626821	-19.3032	34.9386	8.32903	0.173787	-0.647455	0.742024	1307.27
		2.29924	0.142421	-25.0257	37.1342	39.3521	0.746741	0.391818	0.537453	1464.62
		5.27198	0.0341001	-12.0896	35.5177	24.3174	0.411796	0.168637	0.895536	2901.78
		2.66986	0.0799538	-8.53038	15.1532	40.2114	0.698864	0.322915	0.638213	1939.75
		1.93763	0.0799069	-30.3444	47.2973	24.3713	0.783498	-0.621252	0.0133021	1021.98
		2.28238	0.267146	-26.2585	61.0807	28.5333	0.701122	0.0863065	0.707799	1243.08
		2.25872	0.0863437	-8.29963	57.002	26.3326	0.163012	-0.17658	0.970694	2827.05
		2.14708	0.133883	22.9428	44.1175	65.2415	-0.28076	-0.874959	0.394489	627.725
		3.42405	0.146614	8.68856	30.3267	32.6435	-0.21038	-0.519653	0.828071	1371.44
		2.51001	0.238204	-32.2143	27.7729	21.6691	0.694673	0.0900118	0.713672	907.627
		1.08731	0.291678	45.1619	16.7682	60.9607	0.11574	0.90476	0.409894	842.596
		2.10008	0.131164	-18.2811	36.7981	22.3111	0.539084	-0.450311	0.711764	1344.34
		2.30642	0.199531	-26.9834	48.3476	42.5812	0.779373	0.156371	0.606733	922.297
		3.73093	0.0920601	-15.1922	39.9398	10.7964	0.624567	0.654704	-0.425769	1126.85
		2.24164	0.111793	-12.0896	35.5177	24.3174	0.294646	-0.435126	0.850793	1159.35
		1.85201	0.159274	-30.1964	43.4468	25.4448	0.700265	-0.451405	0.553048	597.932
		3.33783	0.0513335	-12.4106	52.0008	23.8652	0.142023	-0.289468	0.946593	2957.48
		2.72806	0.179768	-30.7131	32.5019	16.067	0.388229	-0.477825	0.788011	1321.67
		2.63092	0.0609715	-11.9541	36.0584	26.2382	0.394379	0.585991	0.70787	1930.72
		2.2655	0.174386	-12.0896	35.5177	24.3174	0.288448	0.106476	0.951557	1545.66
		4.94824	0.0724288	-18.4391	-3.80322	10.8435	0.518688	-0.614272	0.59467	6918.25
		2.13246	0.147791	-24.2757	41.0851	23.6096	0.563858	0.371721	0.737487	614.72
		2.3433	0.0681716	-7.06558	-12.6146	0.0267817	0.718505	-0.280301	0.636539	3552.28
		1.26424	0.348984	-34.9106	33.817	13.9103	0.78288	-0.522404	0.337924	516.468
		2.30299	0.140591	-36.1547	58.9819	29.822	0.656683	0.459246	0.598215	942.054
		2.69834	0.122408	-36.5347	45.405	48.2481	0.520862	0.373403	0.767641	852.421
		2.61131	0.127645	-26.3939	60.54	26.6126	0.555407	0.0989226	0.825674	1386.78
		2.55065	0.0928329	-31.2887	12.7457	57.0714	0.484784	0.670876	0.561168	867.228
		4.35968	0.150042	-14.673	23.2906	40.4364	0.753636	0.390624	0.528627	1161.65
		2.05486	0.17369	-23.9171	11.4287	21.5197	0.502157	0.166022	0.84869	1552.4
		0.671098	0.309953	-34.3049	-10.3973	11.7359	0.588487	-0.719443	0.368897	1584.5
		1.89989	0.12862	-23.9196	60.2716	32.7612	0.718304	-0.283607	0.6353	996.823
		3.00689	0.0741985	-21.1618	35.4446	10.4002	0.450481	-0.203735	0.869229	983.276
		2.87872	0.0621575	-15.1797	35.5487	9.94903	0.246215	-0.362805	0.89875	1687.22
		3.05729	0.0893233	-19.3483	-2.68525	52.2431	0.925955	0.269948	0.264076	594.081
		3.37084	0.105627	-26.5896	33.112	17.687	0.577965	-0.272225	0.769318	1188.3
		3.48333	0.148822	-20.0657	35.3789	24.9189	0.631502	-0.165428	0.757522	1190.04
		2.75015	0.0421657	20.9237	31.6163	35.5827	-0.176609	-0.658948	0.731161	909.625
		3.01196	0.097939	-12.4106	52.0008	23.8652	0.169545	0.473434	0.864358	1939.7
		3.10292	0.106745	-40.0813	61.3784	31.5068	0.254485	0.35693	0.898798	912.382
		2.00233	0.332613	6.10509	18.0996	48.7625	0.853958	0.202634	0.479265	925.045
		2.40391	0.218845	6.26436	34.2794	54.6093	-0.966148	-0.223068	0.129612	1037.6
		2.98511	0.075575	-28.5598	48.7165	21.7635	0.642493	-0.517333	0.565305	1197.13
		3.0287	0.0641644	-8.53038	15.1532	40.2114	0.72475	0.335817	0.601635	1715.13
		4.93527	0.101103	-6.86869	11.6407	34.8354	0.994361	0.0492214	0.0939348	1998.37
		1.82446	0.124103	-20.0293	46.627	27.9977	0.649669	0.149661	0.74534	1945.92
		2.55195	0.0722486	-13.0866	46.1247	40.1445	0.112087	-0.426723	0.89741	1401.49
		1.58115	0.185556	14.6381	-32.8329	43.7552	0.0812682	-0.111187	0.990471	643.297
		4.25443	0.0868227	-25.3844	45.5419	9.93815	0.63857	-0.31811	0.700739	1263.65
		3.17479	0.0696564	-2.24353	55.1809	26.4181	-0.180967	-0.294871	0.938244	2952.68
		2.41829	0.25715	-43.1087	60.7026	44.4056	0.336528	0.0912762	0.937239	483.139
		2.58109	0.14533	-16.7661	33.9633	41.7448	0.561252	0.288756	0.775639	1037.44
		3.25016	0.122422	-12.457	-3.69908	10.3924	0.434069	-0.532311	0.726794	4661.19
		4.83109	0.107271	25.5639	21.9226	15.0766	-0.165402	-0.188777	0.967991	2260.82
		1.32526	0.567009	-39.8719	59.9938	33.9643	0.56024	0.378781	0.736652	349.056
		1.46591	0.267552	14.6744	-0.336051	78.3378	0.553395	-0.569563	0.607743	1053.59
		2.63157	0.0928305	-24.0174	46.5575	28.2984	0.715534	0.203645	0.668237	1876.92
		2.43662	0.234805	-10.9182	-12.1434	2.24831	0.589372	-0.476134	0.652638	1968.26
		1.55567	0.139078	-40.3033	67.154	29.8967	0.789389	0.307827	0.531139	522.005
		2.86498	0.0528692	-8.53038	15.1532	40.2114	0.75423	0.491155	0.435779	1494.48
		2.42083	0.1652	-14.0221	37.9489	25.8518	0.518258	0.15884	0.840344	1252.24
		1.5284	0.0790414	-15.1797	35.5487	9.94903	0.0167665	-0.218506	0.975691	2719.39
		2.38169	0.166485	-22.8348	18.9268	11.0027	0.295399	0.242985	0.923958	2504.77
		1.94938	0.199772	-16.8652	23.422	11.3989	0.261855	-0.771107	0.580367	1650.31
		2.08644	0.200368	-35.5138	50.4372	36.3471	0.670906	0.0475803	0.740015	1038.72
		3.02517	0.0648782	-35.7233	51.8217	33.8896	0.708014	0.141695	0.691837	1370.32
		1.68541	0.299158	37.8379	6.86619	41.3569	0.936921	0.227394	0.265464	420.078
		2.54751	0.0643764	-7.86696	25.4204	24.7794	0.269943	-0.201897	0.941471	1955.64
		2.92409	0.12636	-32.9906	35.777	13.2232	0.915494	-0.393142	0.0854942	444.969
		3.62615	0.0930543	-6.94644	65.5815	19.6571	-0.194752	0.0829703	0.977337	5303.54
		2.23968	0.0731221	-6.87245	63.6563	20.1938	-0.18209	0.0619914	0.981326	3132.2
		3.19492	0.234149	-8.48022	-23.66	5.3182	0.61548	-0.343972	0.709132	1029.21
		3.96954	0.0884795	-20.2864	16.7331	17.6881	0.372875	0.00590652	0.927863	2267.07
		1.60661	0.113612	-16.8652	23.422	11.3989	0.276513	0.00713239	0.960984	1444.22
		1.1641	0.288106	-7.16842	71.3571	18.047	0.622737	-0.00432486	0.782419	811.553
		1.90287	0.122233	-21.5782	10.6195	25.7476	0.451695	-0.115077	0.88472	1093.76
		1.64633	0.152657	-32.6695	19.2939	13.6754	0.0452956	-0.950725	-0.306708	1013.67
		2.8906	0.0778466	-13.602	10.7584	25.146	0.574041	-0.759793	0.305273	1577.88
		1.79393	0.18667	-34.6648	43.6806	19.4465	0.990719	0.11863	-0.0663494	904.666
		4.82794	0.0650877	-18.5018	18.1523	15.0802	0.308476	0.037368	0.950498	3396.11
		1.48903	0.428811	-33.0031	40.1681	14.0706	0.975887	-0.0881922	0.199666	653.827
		2.7573	0.0876722	-12.0896	35.5177	24.3174	0.453376	0.13648	0.880808	2192.75
		2.68927	0.160795	-4.82323	-9.06178	57.1788	0.536535	-0.697606	0.474843	794.499
		4.57562	0.0603434	-24.0914	48.4828	27.7617	0.625199	0.120483	0.771109	1928.82
		2.02316	0.141505	-12.0896	35.5177	24.3174	0.203802	-0.302838	0.930996	1400.61
		2.40422	0.125589	-19.248	-16.5654	76.9682	0.0853797	-0.454671	0.886558	802.104
		4.00868	0.246699	-18.4391	-3.80322	10.8435	0.551321	-0.609632	0.569556	5172.64
		3.42654	0.0967602	-14.0334	17.9186	21.0784	0.606178	-0.423425	0.673245	2053.6
		1.98558	0.208334	-4.25888	-9.33587	11.401	0.887227	0.239557	0.394259	1325.88
		4.22308	0.0803688	-18.5018	18.1523	15.0802	0.47063	-0.070058	0.879545	3189.13
		3.15251	0.130267	-7.06558	-12.6146	0.0267817	0.625064	-0.332387	0.706267	3433.79
		2.97771	0.0429919	-12.0896	35.5177	24.3174	0.305907	-0.0694774	0.949523	2631.09
		2.44596	0.091427	-25.3844	45.5419	9.93815	0.553734	-0.481177	0.679594	929.621
		1.0783	0.282539	13.5558	2.16646	117.28	-0.0755716	0.954741	0.287679	234.222
		4.10139	0.0771267	-1.61145	-0.988286	48.4322	0.710116	-0.562056	0.424063	1257.3
		3.10886	0.144605	-20.4106	36.2227	20.5407	0.502661	-0.662148	0.555781	1381.89
		2.35478	0.0926868	-20.0293	46.627	27.9977	0.566012	0.324123	0.758007	1665.26
		3.92967	0.0896044	-28.2024	43.4816	25.2944	0.814166	-0.0725297	0.576085	1297.39
		2.28411	0.279615	-34.6648	43.6806	19.4465	0.528015	-0.389521	0.754635	800.681
		3.38497	0.099351	-6.7207	29.039	67.4127	0.0128843	0.392591	0.919623	1611.95
		2.16787	0.109073	-14.8963	32.239	12.9432	0.101646	-0.340846	0.934608	2206
		2.25117	0.0574096	-19.1314	46.7274	13.3285	0.806932	-0.352713	0.473766	929.696
		2.35355	0.213401	43.9429	-9.34661	12.17	-0.42223	-0.503049	0.754098	2958.38
AV5
	-33 ms
		0.879494	0.288831	-26.3187	55.4421	53.0324	-0.678961	-0.702986	0.211714	404.234
		1.4926	0.317334	65.4346	20.6626	64.6825	-0.864438	-0.413367	0.286138	221.346
		1.78899	0.460313	28.6703	-34.5151	43.2392	-0.616858	-0.744981	0.253947	468.784
		3.32414	0.170678	-3.64186	-12.2711	45.5038	0.993509	-0.0433919	0.105153	994.758
		2.85289	0.050825	-10.9772	-20.9547	52.6304	0.579603	0.440989	0.685266	982.507
		2.51581	0.12954	21.2447	36.3819	67.5387	0.0653979	0.30972	0.948576	921.147
		2.43783	0.146795	23.4971	-0.608335	9.06953	-0.30231	-0.493211	0.815691	2421.52
		2.66253	0.308975	-21.997	13.3886	20.8326	0.524949	0.281472	0.803244	1120.11
		2.18726	0.131722	4.82841	-19.9993	76.237	0.30046	0.0469116	0.95264	790.311
		1.2314	0.215355	-27.9917	17.6756	22.1311	0.832155	0.073603	0.549636	766.552
		0.69999	0.517263	56.9129	70.3766	42.9593	-0.864148	0.368899	-0.342288	82.0133
		1.06577	0.430332	-28.556	-24.5478	4.90126	0.490295	0.226717	-0.841552	321.793
		1.89154	0.0775183	12.1988	24.3539	77.8099	-0.989035	0.0601526	0.134878	501.437
		1.41325	0.175552	25.5639	21.9226	15.0766	-0.589587	-0.40969	0.69609	688.658
		2.63422	0.0728152	-12.2614	23.7289	19.3179	0.434738	-0.28927	0.852834	1544.57
		1.79289	0.0852377	-6.83232	22.8888	37.9141	-0.00346265	0.55188	0.833917	453.955
		2.7093	0.111018	-6.3382	15.0218	69.2489	0.0552671	0.252295	0.966071	1134.58
		2.48256	0.127703	18.3377	46.9833	31.4394	-0.274952	-0.61127	0.742126	1198.28
		1.30907	0.287031	13.1181	67.6877	46.8045	0.0324234	-0.553992	0.831891	363.73
		1.3203	0.330463	-16.8652	23.422	11.3989	-0.0695296	-0.996285	-0.0508173	639.047
		2.02037	0.247486	-8.55296	-3.65875	62.1684	0.0846832	-0.495183	0.864652	666.01
		1.8377	0.103329	-10.7113	56.5637	47.4511	-0.270236	0.474747	0.837609	744.604
		2.90376	0.392096	7.71411	59.7456	26.5136	0.776919	-0.0498234	0.627627	2228.16
		2.5484	0.0716788	-17.269	15.4546	57.4028	-0.117265	0.876719	0.46649	911.701
		0.760208	0.207343	5.67744	-26.7558	59.3365	0.644536	0.0272545	-0.764088	326.372
		2.54761	0.0526684	-10.3024	9.34282	41.9719	-0.0934747	0.607015	0.789174	1760.22
		2.24849	0.0625415	-25.0508	45.9164	41.0468	0.561406	0.27583	0.780219	690.636
		1.48968	0.265226	24.8992	36.0768	36.1293	-0.66924	0.215414	0.711136	504.873
		1.21011	0.366984	47.6851	23.3567	69.3407	-0.0436903	-0.903317	0.426743	396.78
		1.56358	0.0581051	-12.4106	52.0008	23.8652	0.143645	-0.113718	0.983074	2334.13
		2.51419	0.124294	8.59324	-10.9815	48.443	0.867654	-0.204323	0.453243	1595.85
		1.17962	0.109109	11.1027	24.4196	63.2911	-0.252002	0.511389	0.821569	490.368
		0.62447	0.721739	-46.7996	28.5108	41.2324	0.764997	0.431299	0.47829	66.0301
		2.87361	0.10257	36.0783	-3.33529	42.2701	-0.612052	-0.782835	0.112079	949.791
		2.25756	0.0761628	-5.71365	41.635	30.4759	0.68456	-0.034489	0.72814	1784.79
		1.53016	0.125411	24.8402	27.2655	86.5114	-0.322248	0.31531	0.8926	1064.61
		2.36209	0.101095	-35.8926	12.4388	49.1524	0.31399	0.582459	0.749767	757.151
		1.45729	0.0662826	24.6659	43.0709	61.2496	0.0944357	-0.928137	0.36006	595.925
		1.80803	0.485957	18.6801	73.7336	15.5553	-0.567488	-0.149659	0.809667	1375.25
		2.79975	0.0743298	11.2357	52.5544	44.9495	0.703058	-0.551633	0.448788	1003.47
		2.76988	0.227285	-23.68	-5.08353	74.0487	0.13356	0.0705889	0.988524	727.15
		1.23834	0.255139	-31.7791	-31.4029	40.3783	-0.288114	-0.525422	0.800576	311.959
		2.14611	0.0862333	10.5459	54.2422	36.1931	-0.49948	0.866307	0.00565903	931.563
		2.77789	0.0609423	32.7788	-1.91974	25.4442	-0.188797	0.0599912	0.980182	1144.94
		2.29097	0.144241	24.3461	13.8838	23.6728	-0.177675	0.612928	0.769903	970.639
		1.42926	0.195774	26.0329	1.58908	16.6022	-0.719548	0.109603	0.685739	750.927
		1.24637	0.295012	-18.927	-11.7998	108.924	0.813415	0.23041	0.534104	294.294
		2.37787	0.0838711	14.5503	-23.3438	18.1827	0.52045	-0.722847	0.454559	1068.23
		3.21608	0.0535214	-11.9892	0.388839	17.5387	0.46155	-0.611203	0.642964	1946.67
		1.39982	0.141007	-15.0643	-10.3167	54.0892	0.973949	0.0224141	0.225655	805.88
		1.27208	0.310018	22.021	49.6266	107.488	-0.151545	0.685391	0.712231	600.895
		1.60925	0.0533079	-8.91289	29.1704	38.3752	-0.108022	0.878032	0.466252	679.319
		2.11454	0.0646207	-12.0896	35.5177	24.3174	0.00268603	0.275365	0.961336	1250.72
		1.51095	0.456768	-7.06558	-12.6146	0.0267817	0.638984	-0.193826	0.7444	1462.84
		1.67824	0.140827	-28.9661	47.0945	16.0012	0.953047	0.0973376	-0.286752	761.567
		0.916767	0.243042	12.027	-29.9324	9.80274	0.263961	0.765772	0.586445	631.071
		1.49855	0.227879	-42.8366	37.3625	42.6263	0.139248	0.770081	0.622564	247.145
		2.5459	0.128803	17.9226	-2.26317	41.166	-0.364084	-0.883786	0.293881	1043.76
		1.41458	0.166108	-26.3939	60.54	26.6126	0.588063	-0.0268777	0.808368	938.991
		1.99567	0.335745	20.7594	91.8735	20.715	0.0801342	-0.406779	0.910005	1533.5
		1.75369	0.128005	-24.1754	27.2049	48.3347	0.0938677	0.536703	0.838534	581.876
		1.19092	0.452411	-23.0693	29.0935	10.2399	0.178334	-0.328215	0.927616	995.401
		2.28386	0.0994992	-32.3698	-19.1739	61.9677	0.988587	0.107823	0.105214	885.092
		1.66503	0.370562	-34.2183	-16.7136	11.4253	0.839166	-0.0599128	0.540566	786.673
		1.4908	0.220936	40.0426	-18.9051	38.0433	-0.949107	-0.314321	-0.0199586	705.844
		1.31533	0.293241	50.6636	38.4242	85.7144	-0.669093	-0.434163	0.603172	622.906
		1.13353	0.217576	32.3448	75.3321	64.1219	-0.348508	0.474612	0.808261	717.767
		1.58517	0.160868	26.7816	29.9614	6.48037	0.221633	-0.111867	0.968692	1287.3
		1.48445	0.168881	-15.6211	40.7546	58.4949	-0.268086	0.675977	0.68643	452.552
		2.42153	0.140857	21.256	56.4123	72.3121	-0.307859	-0.625235	0.71715	667.982
		2.12383	0.289774	-16.7661	33.9633	41.7448	0.787844	0.479861	0.386051	1081.37
		1.15589	0.705568	-50.1957	13.0397	45.8269	-0.698697	-0.388166	0.600958	203.874
		2.28562	0.220759	-12.1949	-28.9935	61.2267	0.664285	0.227234	0.712103	689.23
		2.77566	0.112527	17.8574	47.2865	25.1404	0.463343	-0.275372	0.842308	1774.2
		2.33116	0.0918902	13.0328	49.5826	41.4943	0.303101	-0.730919	0.611464	1145.61
		1.38398	0.269144	-27.781	13.1183	50.4717	0.76588	-0.331434	0.55098	379.928
		1.57628	0.135655	-15.1797	35.5487	9.94903	-0.0316194	-0.189718	0.981329	2209.75
		1.54313	0.209839	6.10509	18.0996	48.7625	-0.582745	0.384809	0.715772	1568.42
		1.98388	0.437035	-23.1709	88.6439	22.6394	0.0175121	0.297862	0.954448	645.725
		1.7967	0.256181	27.8902	68.002	83.1594	-0.61213	-0.789606	-0.042662	433.482
		2.0635	0.260382	18.3377	46.9833	31.4394	-0.750816	-0.536765	0.384913	953.685
		2.43809	0.279878	-37.3473	42.1609	36.7235	0.738589	0.207511	0.641425	658.572
		1.28465	0.379011	40.8991	46.3843	11.2745	0.640534	0.763901	0.0785553	327.865
		1.85811	0.301734	-2.91698	0.461976	31.4559	0.969698	-0.0517956	0.238752	982.06
		2.62546	0.067181	22.8299	41.1401	9.85986	0.328249	-0.546938	0.770137	2729.76
		3.58118	0.100452	-9.18252	3.6676	28.9129	0.881485	-0.00862342	-0.472133	1238.23
		1.02746	0.706069	-44.1735	-6.37497	94.5999	0.0227731	0.775389	0.631073	67.2304
		2.33424	0.143179	-24.8551	52.0957	18.4685	0.686612	0.661829	0.30091	538.71
		2.05071	0.0516939	8.37001	19.2156	52.4537	-0.941334	0.17803	0.286699	2640.66
		1.03923	0.323867	-36.1133	-6.20701	41.9216	0.167164	0.680588	0.713342	344.625
		3.15428	0.0630753	-5.12046	1.81181	29.1488	0.873283	0.167756	-0.457422	1678.8
		2.90331	0.0864925	19.0538	-9.15679	1.37662	0.751998	-0.4273	0.50191	1299.68
		1.27394	0.121608	-2.70504	-28.5167	54.1757	0.837882	0.215537	0.501496	541.407
		2.23534	0.0776826	-14.0472	46.7311	27.5465	0.394049	-0.156623	0.905646	1190.07
		1.31486	0.141935	-16.8652	23.422	11.3989	0.564227	0.82118	0.0855061	875.243
		2.85457	0.0782612	-3.7773	-12.8118	43.5831	0.998825	0.0293234	-0.0385927	721.075
		1.55415	0.287008	22.7685	38.6742	8.47581	-0.107264	-0.201351	0.973628	677.882
		2.98397	0.10948	-22.9464	34.0253	13.008	0.153448	-0.988152	-0.00313886	806.148
		1.76249	0.139292	-32.9504	16.2582	62.4474	0.450241	0.651125	0.610998	1170.84
		3.75975	0.0398569	8.68856	30.3267	32.6435	0.555042	-0.0902292	0.826914	1714.52
		2.02125	0.19005	25.3331	1.32249	60.4592	0.170835	0.111862	0.978929	496.102
		1.17104	0.17091	-26.5896	33.112	17.687	0.433676	-0.901042	-0.00691649	503.664
		2.00782	0.232275	20.9237	31.6163	35.5827	-0.227013	0.532889	0.815165	1052.83
		2.03161	0.116922	9.35072	65.0153	22.8323	0.188451	-0.308142	0.932488	2693.48
		1.54932	0.143874	35.5717	51.4203	74.7903	-0.663767	-0.747821	0.0132752	561.425
		2.40269	0.23963	-7.16842	71.3571	18.047	0.0519481	0.0594143	0.996881	2273.54
		1.9246	0.24546	-44.4494	47.732	50.2337	0.580142	0.283469	0.763597	463.663
		0.989564	0.177995	6.47505	8.47346	51.4461	-0.699854	0.690987	0.180946	627.763
		1.456	0.197413	-12.457	-3.69908	10.3924	0.460078	-0.554199	0.69368	2804.72
		1.97953	0.268988	-4.44324	25.7639	70.2565	0.0105804	0.527845	0.849275	997.044
		2.99456	0.0508624	-19.3032	34.9386	8.32903	0.309122	0.948014	0.0755786	709.365
		1.36375	0.111138	-3.05494	48.7642	40.7766	-0.343516	-0.81571	0.465418	893.655
		1.00915	0.43531	4.1725	41.7795	81.8008	-0.571505	0.163235	0.804199	387.975
		2.55523	0.0627342	-1.59014	42.2451	32.0959	0.420797	-0.473818	0.77358	1537.7
		0.953738	0.486663	19.8552	37.8031	102.639	-0.246721	-0.129176	0.960439	556.648
		1.84616	0.0939858	32.7537	6.86248	27.1389	0.205449	0.537634	0.817765	576.225
		1.10842	0.465898	-34.3049	-10.3973	11.7359	0.541961	-0.424888	0.725085	450.523
		2.38859	0.290951	18.4418	-40.1611	39.3023	0.338168	-0.637855	0.691942	760.557
		0.830579	0.392725	6.7033	77.9165	17.3049	0.864553	0.482896	0.139134	296.606
		1.48263	0.154169	41.7896	-25.5612	6.47358	0.086008	-0.533956	0.841127	369.351
		0.8282	0.773109	64.2306	-16.1888	66.8106	0.314827	-0.877455	-0.361879	95.1561
		1.23632	0.261767	-1.22394	84.6346	20.1378	-0.906659	0.330335	0.26239	548.932
		2.22107	0.0843415	-8.10148	56.8359	55.5205	-0.233023	0.0550817	0.97091	824.482
		2.1697	0.120662	-17.1988	44.2962	11.7941	0.239951	0.944356	-0.224977	776.174
		2.19066	0.114663	-43.031	6.76175	59.5839	0.332303	0.942849	0.0246946	830.789
		2.57755	0.106996	-34.3638	2.04015	93.6219	0.0967947	0.994051	0.0499381	964.704
		1.02508	0.237571	-29.0476	-1.77748	56.8365	0.753753	0.293281	0.588083	339.714
		0.517378	0.577132	12.0094	72.1445	33.133	-0.92878	0.17659	-0.325858	351.437
		1.46218	0.208805	-1.30545	57.0113	92.477	0.509064	0.0978197	0.855152	544.623
		1.51446	0.161902	24.6446	-21.4112	46.082	0.550307	-0.361053	0.752863	466.911
		2.11408	0.0925182	1.87121	-13.0822	12.0232	0.718893	-0.563883	0.406484	972.174
		2.30441	0.138715	-32.7774	3.62556	61.8261	0.814448	0.578075	0.0500388	502.797
		2.65043	0.122402	-8.1391	48.7605	26.5587	-0.213897	-0.250216	0.944267	1810.87
		2.05651	0.202722	-5.1029	-57.7676	68.8262	0.196371	-0.0266905	0.980166	230.879
		2.55769	0.0443338	33.3682	31.5214	40.9794	-0.31728	-0.813537	0.487331	918.636
		2.45459	0.0488923	4.70048	30.2573	32.9442	-0.425117	0.882827	-0.199728	1651.5
		2.09549	0.116746	-11.0311	69.8741	72.882	-0.753564	0.1069	0.648625	538.949
		1.42037	0.461356	26.4794	-16.3077	71.5886	0.926183	0.101264	0.363223	403.258
		2.06617	0.21025	6.26436	34.2794	54.6093	-0.975632	-0.209871	0.0639992	1037.36
		1.84747	0.200266	-18.4391	-3.80322	10.8435	0.439028	-0.418995	0.794794	769.087
		2.45404	0.152792	-22.3883	1.03004	65.9892	0.474945	0.367354	0.799674	873.171
		2.59902	0.0964245	-0.512852	-28.6482	83.2133	0.901133	-0.405481	0.153442	488.787
		0.936745	0.164994	-16.5667	9.37572	65.3119	0.288035	0.771379	0.567459	995.919
		2.33033	0.0780627	-5.18442	48.1888	39.0063	-0.219563	-0.523089	0.823511	945.8
		1.26985	0.360633	38.3545	-3.43762	19.2308	-0.602189	-0.217254	0.768225	648.779
		2.09127	0.216212	-14.8963	32.239	12.9432	0.519027	0.246134	0.818553	866.031
		2.53986	0.0631276	15.8997	58.4999	28.3695	-0.0176916	-0.436273	0.89964	1570.32
		1.58391	0.325756	12.8246	69.0431	96.4238	-0.516693	0.201321	0.832165	415.376
		1.65018	0.288071	-16.4087	49.9771	76.7795	-0.0638192	0.226456	0.971928	710.082
		1.58554	0.421745	30.7145	-52.0448	39.6995	0.196791	0.284464	0.938272	386.819
		3.39018	0.192317	29.3789	34.6247	15.3971	0.120003	-0.664759	0.737357	1426.64
		1.31017	0.385317	36.738	80.1962	43.7004	-0.931441	-0.116401	0.344774	395.629
		1.41849	0.165256	20.7293	22.2643	84.0441	0.848133	-0.529268	0.0233525	689.045
		1.49552	0.305919	-25.6038	44.9721	60.0942	0.438949	0.74591	0.500941	458.676
		1.75199	0.561298	57.9275	-21.0586	35.3058	0.329166	-0.793423	0.511987	228.841
		0.636982	0.326746	-36.5108	39.7955	20.6703	0.811614	-0.476123	0.33851	337.55
		2.24848	0.0675371	-20.4808	7.38108	66.1494	0.413918	0.737963	0.532994	904.983
		1.9994	0.134308	12.8698	85.4183	21.0059	0.302471	-0.500477	0.811193	2063.59
		1.26565	0.148122	22.8299	41.1401	9.85986	0.266563	-0.360487	0.893864	2014.09
		2.0923	0.272893	-7.06558	-12.6146	0.0267817	0.0707756	-0.281112	0.957061	1452.76
		1.31386	0.582999	33.456	-20.4651	3.54421	-0.256278	-0.0342609	0.965996	659.479
		1.90241	0.0956448	34.749	3.72448	52.8716	-0.476025	0.308853	0.823414	747.687
		1.82024	0.102549	-39.4141	40.8787	62.2203	-0.0383433	0.91305	0.406041	384.987
		1.11856	0.444266	-23.9008	-23.7293	66.8178	-0.159078	0.976046	0.148422	234.902
		1.92296	0.0846408	4.70048	30.2573	32.9442	-0.402811	-0.405867	0.820375	1171.7
		1.19194	0.260673	-25.0257	37.1342	39.3521	0.49328	0.867504	-0.0641265	372.039
		2.83946	0.107266	18.8769	76.7402	18.8601	-0.467592	-0.204866	0.859876	2789.51
		1.4427	0.16886	-10.8442	-14.0686	2.78502	0.3461	-0.487845	0.801388	1494.77
		2.69356	0.316199	31.9047	-7.62968	12.5356	-0.492133	-0.618177	0.612914	1519.22
		2.45004	0.178751	-6.7207	29.039	67.4127	-0.138895	0.333193	0.932572	984.062
		1.11002	0.163895	-6.87245	63.6563	20.1938	-0.211093	0.427891	0.878834	1557.13
		1.00528	0.497277	22.8299	41.1401	9.85986	0.486076	-0.384222	0.784923	1658.15
		1.51396	0.290561	-10.6511	62.2023	22.9521	-0.00738294	-0.102755	0.994679	1423.58
		1.48802	0.333371	-16.2494	23.6595	19.6187	0.130884	-0.888133	0.440556	668.763
		1.74619	0.180462	-19.9528	-4.14113	17.2929	0.443256	-0.452848	0.773597	1870.62
		1.05749	0.60815	-36.4381	62.2917	26.8278	0.721553	0.692098	0.0190274	404.284
		2.91053	0.149235	43.8689	-7.42139	11.6333	-0.508226	-0.627712	0.589647	3567.92
		1.05699	0.377006	-31.3853	17.1077	109.996	-0.115964	0.63821	0.761078	291.844
		1.64423	0.329453	9.87118	23.9446	46.8516	0.867944	0.362828	0.33916	860.943
		2.10009	0.178211	15.4645	-37.1527	80.3155	0.61465	-0.691032	0.380369	543.131
		2.51015	0.0764534	16.3574	39.3848	56.6255	-0.271604	0.571824	0.774112	1195.93
		1.54812	0.16799	-15.1797	35.5487	9.94903	-0.0652555	-0.186944	0.980201	2446.74
		1.58553	0.104632	10.1458	-5.74089	96.8386	-0.814828	-0.495858	0.300299	678.973
		2.76857	0.435712	-34.3049	-10.3973	11.7359	0.640283	-0.68463	0.348309	2341.12
		2.7988	0.240848	-10.0905	-19.6359	64.6917	0.53998	-0.0616192	0.839419	639.599
		1.75624	0.437073	-11.7898	-24.1988	41.1059	0.695636	-0.353722	0.625277	525.088
		3.16506	0.162936	-17.9588	-4.10641	17.1425	0.496793	-0.3791	0.780692	2705.22
		2.17825	0.155574	19.7335	-34.0476	31.2428	0.0560654	-0.959406	-0.276398	756.711
		2.84113	0.0590563	14.8914	49.0766	39.4232	0.442819	-0.569927	0.692166	1640.08
		1.04403	0.42557	7.4658	98.7249	32.2188	0.414383	-0.559056	0.718152	509.671
		0.977495	0.281216	-19.2969	-23.4224	74.7368	-0.840562	0.50912	-0.185072	563.554
		2.20669	0.078751	17.0886	-6.24314	108.985	0.667543	-0.578233	0.469077	739.33
		1.24686	0.435116	51.6381	-33.4922	28.8367	0.403524	-0.912474	0.067523	369.596
		1.78985	0.108778	4.70048	30.2573	32.9442	-0.0619044	0.81799	0.571891	408.222
		2.67158	0.0540921	1.5025	14.6199	66.7266	0.0559149	-0.146463	0.987635	1066.55
		1.51225	0.246937	5.73763	-21.1172	34.8375	-0.932208	0.129634	0.337911	1080.84
		2.91187	0.134882	-27.4599	17.8839	82.4277	0.222663	0.842356	0.490773	802.855
		1.59855	0.220681	-16.8652	23.422	11.3989	0.156288	-0.380874	0.911323	1337.86
		1.18468	0.160233	-12.2614	23.7289	19.3179	0.708429	-0.138651	0.692029	1306.52
		1.6699	0.50799	66.1381	-9.83773	66.9709	-0.433383	-0.456633	0.77696	264.842
Av10
	-3 ms
		3.27026	0.0481056	-36.7316	21.1497	13.4395	0.544915	0.19267	0.816055	2509.79
		6.31735	0.03834	-27.1564	39.7316	11.6987	0.629714	-0.206706	0.748821	2364
		7.87944	0.0300021	-27.1075	46.5886	13.9301	0.827724	-0.522588	0.204388	2468.62
		5.57263	0.038351	-34.6648	43.6806	19.4465	0.958583	-0.0104802	0.28462	1928.39
		5.66153	0.034164	-32.9906	35.777	13.2232	0.707121	-0.473655	0.525006	2000.74
		5.5596	0.0546914	-36.5108	39.7955	20.6703	0.847434	-0.446921	0.28656	2468.35
		3.80184	0.0537266	-33.0031	40.1681	14.0706	0.843671	-0.316691	0.433505	2294.96
		9.63709	0.0371125	-32.9906	35.777	13.2232	0.68567	-0.410999	0.60078	1827.55
		7.38122	0.0168779	-23.0204	35.9505	12.4713	0.656713	-0.470626	0.58927	2268.3
		7.92333	0.0565931	-34.9106	33.817	13.9103	0.644812	-0.675161	0.358295	2037.93
		9.16317	0.0244003	-24.879	36.4565	14.5425	0.730785	-0.446438	0.516378	2292.54
		8.27748	0.0383016	-32.5842	37.399	18.9855	0.777382	-0.182482	0.601978	1853.55
		5.1368	0.0294977	-20.4106	36.2227	20.5407	0.648334	-0.455722	0.609902	2438.33
		11.1392	0.0374005	-29.0025	35.8464	12.9225	0.707231	-0.201838	0.677559	2175.46
		5.70817	0.0374949	-27.2304	41.6568	11.162	0.714859	-0.0558949	0.697031	2615.4
		6.67982	0.0429613	-29.015	40.2375	13.7698	0.905344	-0.194026	0.377764	2284
		4.52889	0.050747	-28.9899	31.4553	12.0751	0.670161	-0.265385	0.693149	2166.46
		7.72659	0.0235862	-32.9906	35.777	13.2232	0.746287	-0.47455	0.466753	2175.18
		8.20686	0.0332526	-23.0204	35.9505	12.4713	0.694797	-0.415584	0.586982	1892.29
		11.3174	0.029332	-27.2304	41.6568	11.162	0.712585	-0.207864	0.670086	2502.16
		7.00415	0.025631	-22.9338	29.6342	12.1607	0.722741	-0.0212151	0.690793	2582.84
		4.64433	0.0276101	-26.9959	31.49	11.9247	0.648246	-0.186656	0.738198	2621.5
		7.58213	0.0275437	-21.1003	37.9105	11.7842	0.583357	-0.44574	0.678977	2403.12
		9.47821	0.0260994	-27.1564	39.7316	11.6987	0.687184	-0.14566	0.711731	2345.35
		10.1927	0.0262939	-33.0031	40.1681	14.0706	0.836157	-0.22923	0.498293	2741.12
		9.17532	0.0427551	-29.089	42.1627	13.2331	0.908026	-0.304544	0.287647	2356.92
		9.38613	0.0310898	-27.095	42.1974	13.0827	0.858059	-0.0861178	0.506278	2326.12
		7.55918	0.0239788	-27.2304	41.6568	11.162	0.70908	-0.19092	0.67879	2628.05
		6.02644	0.032849	-32.9291	38.2429	14.6073	0.843517	-0.362701	0.39614	2019.48
		6.83725	0.0335359	-33.0031	40.1681	14.0706	0.853964	-0.197122	0.481549	2422.1
		6.59862	0.0516848	-23.0204	35.9505	12.4713	0.545823	-0.613477	0.570722	1963.28
		5.08483	0.0597362	-35.6982	43.0395	32.1949	0.766311	-0.420404	0.485827	1623.81
		7.63071	0.0367033	-20.4971	42.5391	20.8513	0.494288	-0.366148	0.788426	2847.92
		6.71304	0.0330443	-22.9464	34.0253	13.008	0.799201	-0.0796212	0.595767	1971.31
		4.32284	0.0244459	-33.0031	40.1681	14.0706	0.807074	-0.3133	0.500474	2855.56
		8.62222	0.0289017	-24.2757	41.0851	23.6096	0.781596	-0.0618304	0.620713	2798.66
		5.26285	0.0778003	-33.0031	40.1681	14.0706	0.914375	-0.258431	0.31166	2076.21
		4.26183	0.092836	-34.6648	43.6806	19.4465	0.991796	-0.11037	0.0644904	1779.64
		9.54661	0.0464734	-29.089	42.1627	13.2331	0.927437	0.16192	0.337108	2188.22
		9.36719	0.0259107	-20.4971	42.5391	20.8513	0.513628	-0.41137	0.752968	3046.46
		4.14189	0.0334788	-34.4554	42.2961	21.904	0.835097	-0.283086	0.471672	2160.77
		6.75783	0.0339175	-25.0633	29.0588	10.3903	0.61272	-0.0990588	0.784067	2204.67
		7.84176	0.0545171	-32.7937	38.7835	16.528	0.924021	-0.170828	0.342056	2169.95
		10.993	0.0298353	-21.1618	35.4446	10.4002	0.379599	-0.0897416	0.920788	2794.4
		5.05499	0.0277612	-33.1135	30.8452	10.4551	0.400261	-0.419928	0.814525	1646.96
		4.80662	0.0165282	-27.1564	39.7316	11.6987	0.525743	-0.226928	0.819816	2401.13
		5.43781	0.0303084	-33.0031	40.1681	14.0706	0.847807	-0.203217	0.489823	2719.5
		6.65197	0.0310923	-33.0031	40.1681	14.0706	0.857559	-0.267909	0.43911	2415.69
		6.68304	0.0499518	-28.9899	31.4553	12.0751	0.614469	-0.308797	0.725997	2480.17
		4.69724	0.0250285	-32.9906	35.777	13.2232	0.66362	-0.508878	0.548317	1980.56
		5.91059	0.0973802	-36.0556	48.2745	28.664	0.797569	-0.37669	0.471156	1640.42
		7.41972	0.0433626	-27.1075	46.5886	13.9301	0.869811	-0.444358	0.214415	1876.6
		10.8137	0.0336352	-29.0025	35.8464	12.9225	0.637684	-0.207869	0.741721	2164.28
		13.367	0.0185052	-29.0025	35.8464	12.9225	0.659339	-0.154283	0.735846	2151.21
		5.47935	0.0254913	-33.0031	40.1681	14.0706	0.846227	-0.322519	0.424125	2982.06
		14.5061	0.0371136	-29.089	42.1627	13.2331	0.888	-0.232044	0.397004	2317.74
		8.76889	0.0450123	-32.9291	38.2429	14.6073	0.878186	-0.325243	0.350723	1920.56
		7.58549	0.0278723	-29.089	42.1627	13.2331	0.969212	-0.00464017	0.246185	2088.44
		5.76098	0.0308108	-32.7937	38.7835	16.528	0.849908	-0.324961	0.414798	2388.71
		7.91333	0.0352272	-27.1564	39.7316	11.6987	0.831944	-0.0699145	0.550438	1852.56
		3.51302	0.0506084	-36.5108	39.7955	20.6703	0.889259	-0.388961	0.240682	2252.14
		5.38026	0.0342076	-32.7937	38.7835	16.528	0.795413	-0.359809	0.487704	2098.69
		6.2515	0.0570359	-33.0031	40.1681	14.0706	0.843082	-0.299383	0.446746	3019.2
		6.91254	0.0469472	-33.0031	40.1681	14.0706	0.842099	-0.277359	0.462538	2673.81
		6.78914	0.0341289	-33.0031	40.1681	14.0706	0.927091	-0.17554	0.331193	2612.47
		4.25309	0.040802	-26.5658	48.7512	21.6131	0.571071	-0.579919	0.58101	2236.13
		10.599	0.0233518	-29.0025	35.8464	12.9225	0.693413	-0.183122	0.696882	2281.08
		8.30757	0.0383576	-22.4297	44.9702	22.3858	0.391069	-0.454522	0.800297	3370.11
		4.79061	0.0503832	-29.0025	35.8464	12.9225	0.816964	-0.460365	0.347323	1699.67
		6.05034	0.0252327	-33.0031	40.1681	14.0706	0.861609	-0.270928	0.429217	2773.65
		9.03671	0.0241153	-27.095	42.1974	13.0827	0.887278	-0.223887	0.403253	2450.02
		6.73505	0.0348106	-27.0335	44.6633	14.4668	0.825517	-0.539955	0.164223	2038.04
		7.52182	0.0802952	-32.9906	35.777	13.2232	0.788614	-0.337378	0.514066	1454.52
		11.7801	0.0204536	-24.879	36.4565	14.5425	0.611817	-0.367984	0.700191	2558.31
		9.08178	0.0402961	-33.0031	40.1681	14.0706	0.834558	-0.222423	0.504025	2989.88
		8.50777	0.0410845	-25.1248	26.5929	9.00627	0.258142	-0.357402	0.897567	3999.97
		4.83675	0.0632211	-34.6648	43.6806	19.4465	0.987238	-0.0858513	0.134131	1902.57
		5.63394	0.0353154	-32.9291	38.2429	14.6073	0.960298	-0.0841233	0.265989	1985.6
		2.91446	0.0843804	-34.9106	33.817	13.9103	0.75173	-0.651021	-0.10523	1561.24
		3.45449	0.0675953	-32.9291	38.2429	14.6073	0.9102	-0.256799	0.324945	1760.69
		5.87457	0.0301745	-33.0031	40.1681	14.0706	0.876301	-0.202486	0.437146	2566.11
		4.31333	0.0291545	-32.9906	35.777	13.2232	0.861412	-0.387596	0.328235	1406.67
		4.8054	0.0418468	-27.9804	37.7059	26.9045	0.74438	-0.459791	0.484242	2595.21
		5.4486	0.02666	-27.2304	41.6568	11.162	0.645848	-0.254378	0.719841	2486.86
		6.5196	0.0271014	-29.089	42.1627	13.2331	0.939977	-0.241545	0.241038	2723.37
		5.56758	0.0307718	-29.015	40.2375	13.7698	0.893811	-0.217992	0.391894	2421.06
		7.50435	0.0387121	-33.0031	40.1681	14.0706	0.876548	-0.321588	0.358112	3169.84
		4.86867	0.050797	-15.1797	35.5487	9.94903	0.212869	-0.169764	0.96222	3679.54
		10.3465	0.0349294	-33.0031	40.1681	14.0706	0.879418	-0.263246	0.396644	2753.89
		6.78798	0.0312876	-33.1135	30.8452	10.4551	0.417089	-0.443811	0.793138	1650.5
		6.20585	0.0259262	-29.089	42.1627	13.2331	0.939613	-0.208547	0.271361	2550.94
		7.77176	0.0309127	-28.9661	47.0945	16.0012	0.984058	-0.152922	0.0907947	2402.38
		7.08476	0.0259961	-25.0633	29.0588	10.3903	0.356366	-0.329155	0.874448	2840.64
		6.57109	0.0416686	-24.3497	43.0103	23.0729	0.708958	-0.236697	0.664344	1806.15
		11.3063	0.0381468	-33.0031	40.1681	14.0706	0.88207	-0.203403	0.424948	2552.51
		8.14649	0.0412553	-33.0031	40.1681	14.0706	0.880087	-0.13295	0.45582	2393.31
		7.8999	0.0458778	-36.5108	39.7955	20.6703	0.848236	-0.469733	0.244636	2808.35
		8.48226	0.0184289	-21.1618	35.4446	10.4002	0.322838	-0.0883405	0.942322	2934.22
		7.26769	0.0285593	-29.089	42.1627	13.2331	0.874682	-0.127437	0.467645	1853.46
		7.20339	0.0378108	-22.8348	18.9268	11.0027	0.486583	0.0403591	0.872701	2994.27
		6.67526	0.0289551	-33.0031	40.1681	14.0706	0.857642	-0.261528	0.442779	2709.21
		12.3356	0.0340956	-32.9906	35.777	13.2232	0.672895	-0.41403	0.613019	1762.44
		11.7391	0.0281709	-28.9661	47.0945	16.0012	0.95049	-0.285613	0.122453	2465.41
		4.97911	0.047338	-29.089	42.1627	13.2331	0.861081	-0.284859	0.421183	1872.67
		11.8539	0.0556172	-32.3748	36.0145	21.443	0.871757	-0.185253	0.453565	1189.08
		5.45089	0.0375232	-33.0031	40.1681	14.0706	0.804632	-0.280498	0.523344	3080.2
		10.5152	0.0302169	-23.0204	35.9505	12.4713	0.593755	-0.422834	0.684592	2141.68
		6.41439	0.0260729	-25.0633	29.0588	10.3903	0.333408	-0.377857	0.863749	2955.57
		5.39219	0.0304719	-26.9959	31.49	11.9247	0.661179	-0.231949	0.713471	2559.62
		7.68824	0.0729302	-23.4518	43.1107	8.40371	0.669361	-0.476034	0.570392	1775.47
		8.71478	0.0518591	-30.1964	43.4468	25.4448	0.890622	-0.0762248	0.448311	1920.05
		6.77803	0.0337869	-33.1135	30.8452	10.4551	0.491669	-0.406933	0.769849	1879.35
		4.89735	0.0506462	-28.9661	47.0945	16.0012	0.970325	-0.217893	0.104842	2661.23
		4.38274	0.0400808	-33.0031	40.1681	14.0706	0.87736	-0.248406	0.41053	2956.14
		10.0382	0.0226361	-23.4518	43.1107	8.40371	0.590588	-0.655256	0.471005	2607.41
		7.19947	0.0250535	-33.0031	40.1681	14.0706	0.837585	-0.264198	0.478174	3019.06
		7.64481	0.0230827	-27.2304	41.6568	11.162	0.764264	-0.192317	0.615561	2270.81
		12.0419	0.0248296	-27.2304	41.6568	11.162	0.71742	-0.12546	0.685251	2519.46
		3.08019	0.0465589	-36.5108	39.7955	20.6703	0.929668	-0.303914	0.208216	1931.25
		8.20008	0.0815954	-33.0031	40.1681	14.0706	0.755381	-0.366547	0.543178	3199.93
		8.32532	0.0390398	-33.0031	40.1681	14.0706	0.847722	-0.267718	0.457924	3300.42
		13.2842	0.0245505	-20.4106	36.2227	20.5407	0.665263	-0.431241	0.609472	3205.98
		8.53341	0.0264033	-27.2304	41.6568	11.162	0.647172	-0.238411	0.724106	2894.64
		9.39565	0.0238588	-25.3844	45.5419	9.93815	0.569183	-0.600029	0.562136	2693.1
		10.7914	0.0432548	-22.9464	34.0253	13.008	0.714929	0.116462	0.68943	2088.43
		3.31797	0.0377502	-33.0031	40.1681	14.0706	0.88474	-0.231741	0.404389	2488.34
		8.70507	0.0379767	-27.2304	41.6568	11.162	0.722879	-0.197989	0.662001	2244.66
		7.59313	0.0290525	-29.089	42.1627	13.2331	0.829156	-0.279309	0.484238	2074.16
		9.62323	0.0334557	-27.2304	41.6568	11.162	0.620435	-0.153206	0.769148	2744.05
		7.76391	0.0179852	-27.1564	39.7316	11.6987	0.678412	-0.180427	0.712182	2418.86
		7.98461	0.0330942	-23.0204	35.9505	12.4713	0.624222	-0.392689	0.675384	2690.55
		7.83033	0.0414578	-28.9661	47.0945	16.0012	0.886936	-0.41132	0.210145	2657.13
		16.9438	0.0274535	-32.7937	38.7835	16.528	0.899205	-0.207121	0.385398	2465.54
		12.1247	0.0227415	-25.0633	29.0588	10.3903	0.335853	-0.404952	0.850422	3724.51
		6.87775	0.0458992	-21.1003	37.9105	11.7842	0.729556	0.0516388	0.681969	1923.05
		10.32	0.0607992	-33.0031	40.1681	14.0706	0.830594	-0.259527	0.492706	2874.24
		3.95351	0.0433922	-34.6648	43.6806	19.4465	0.993048	-0.00404186	0.117643	1853.95
		5.3019	0.0294033	-33.1135	30.8452	10.4551	0.342598	-0.476274	0.809808	1917.09
		9.57338	0.049091	-33.0031	40.1681	14.0706	0.91589	-0.181609	0.357999	2476.59
		5.58273	0.0172289	-21.3838	41.2202	8.79004	0.643546	-0.536208	0.546196	2285.13
		3.30795	0.101608	-36.7567	29.9319	15.1341	0.762712	-0.64149	0.0822321	1483.65
		10.7818	0.0513045	-25.6289	32.5056	30.285	0.569424	-0.454019	0.685291	4588.57
		8.14011	0.0362213	-27.095	42.1974	13.0827	0.827989	-0.147573	0.540978	1937.06
		13.2476	0.0237108	-21.3098	39.295	9.32675	0.37985	-0.346384	0.857748	2552.29
		5.40999	0.0308452	-21.1003	37.9105	11.7842	0.652676	-0.373343	0.659264	2161.05
		8.22057	0.0440232	-28.9661	47.0945	16.0012	0.940866	-0.336273	0.0411214	2431.52
		6.82872	0.0265908	-33.0031	40.1681	14.0706	0.85874	-0.225395	0.460176	3013.55
		8.1833	0.0449928	-26.577	28.7209	16.8397	0.49864	-0.269639	0.823804	2591.91
		4.83508	0.0440051	-28.9661	47.0945	16.0012	0.983915	-0.178527	0.00619917	2435.52
		9.25033	0.0316797	-27.1564	39.7316	11.6987	0.649449	-0.114345	0.751758	2292.69
		8.9508	0.0260897	-27.1564	39.7316	11.6987	0.440245	-0.195488	0.876338	2433.47
		8.13595	0.029256	-29.015	40.2375	13.7698	0.905305	-0.258647	0.336934	2680.08
		7.38558	0.0356666	-33.0031	40.1681	14.0706	0.854678	-0.236523	0.462149	2772.42
		8.58645	0.0169916	-27.1564	39.7316	11.6987	0.452474	-0.228914	0.861896	2763.07
		5.56082	0.0561088	-36.0556	48.2745	28.664	0.79192	-0.383285	0.475348	1594.19
		8.28375	0.0324904	-33.0031	40.1681	14.0706	0.90176	-0.201376	0.382462	2286.15
		11.1308	0.0353568	-21.3098	39.295	9.32675	0.518625	-0.323787	0.791322	2681.11
		5.3455	0.0371464	-20.4106	36.2227	20.5407	0.835269	-0.303304	0.45862	2478.72
		15.7823	0.0308954	-27.1564	39.7316	11.6987	0.534808	-0.147264	0.832042	3045.87
		11.3612	0.0264293	-29.089	42.1627	13.2331	0.883785	-0.292765	0.364983	2522.08
		8.46942	0.0356734	-27.1564	39.7316	11.6987	0.776989	-0.121605	0.617657	1630.84
		9.23573	0.0290784	-32.9291	38.2429	14.6073	0.881854	-0.249898	0.399856	2192.56
		6.9506	0.0214037	-29.089	42.1627	13.2331	0.870376	-0.195431	0.451944	2300.5
		6.96126	0.0264508	-27.2304	41.6568	11.162	0.715451	-0.166544	0.678523	2392.87
		5.74423	0.044129	-34.0854	32.67	24.5876	0.740206	-0.505551	0.443298	1901.51
		15.4398	0.0557177	-32.9906	35.777	13.2232	0.756448	-0.498743	0.423133	1772.54
		9.084	0.0303972	-21.3098	39.295	9.32675	0.52308	-0.311752	0.79322	2266.05
		4.07868	0.0411165	-25.3844	45.5419	9.93815	0.7918	-0.439672	0.42396	1981.01
		3.99466	0.0401638	-29.0025	35.8464	12.9225	0.74544	-0.25462	0.616026	1714.44
		6.22488	0.0400252	-30.3444	47.2973	24.3713	0.917286	-0.307323	0.253256	2378.15
		7.52731	0.0367297	-17.3217	39.3644	9.02599	0.210676	0.031981	0.977033	2285.53
		9.24099	0.0290464	-29.0025	35.8464	12.9225	0.807939	-0.213988	0.549039	2082.42
		7.45796	0.0275743	-14.8837	27.8479	12.0959	0.370133	-0.565018	0.737399	4663.07
		7.15495	0.0422944	-20.4971	42.5391	20.8513	0.534227	-0.487418	0.690671	3151.49
		9.01028	0.0332614	-23.0204	35.9505	12.4713	0.684685	-0.38795	0.61701	2034
		10.0994	0.0272593	-20.4971	42.5391	20.8513	0.455996	-0.450263	0.767679	3203.78
		4.07638	0.0477593	-36.4118	29.088	19.5124	0.80679	-0.483518	0.33956	1189.68
		4.42642	0.0596678	-36.5108	39.7955	20.6703	0.884887	-0.414914	0.211709	2217.7
		7.24872	0.0596791	-34.6648	43.6806	19.4465	0.978294	-0.0591313	0.198607	1820.68
		6.82951	0.0458636	-27.2304	41.6568	11.162	0.668036	-0.298919	0.681451	2350.23
		9.69392	0.0412541	-27.1564	39.7316	11.6987	0.753228	-0.132159	0.644346	1965.86
		8.84244	0.0294418	-24.3497	43.0103	23.0729	0.701552	-0.243574	0.669699	3095.36
		6.63806	0.0444447	-36.5108	39.7955	20.6703	0.878344	-0.446363	0.171089	2135.74
		4.44423	0.0354215	-33.0395	28.92	10.9918	0.173454	-0.494388	0.85176	2613.11
		12.9354	0.0224239	-29.015	40.2375	13.7698	0.876652	-0.280332	0.391018	2748.57
		4.72537	0.0604393	-32.9906	35.777	13.2232	0.736176	-0.407376	0.540453	1562.76
		11.3543	0.0425915	-32.9291	38.2429	14.6073	0.896075	-0.319477	0.308194	2163.73
		5.81584	0.0360134	-20.4971	42.5391	20.8513	0.455402	-0.384954	0.802758	2389.12
		6.35121	0.0350491	-32.5968	41.7901	19.8329	0.881325	-0.32484	0.343141	2061.88
		4.56202	0.0511176	-34.9106	33.817	13.9103	0.727161	-0.582945	0.362508	1823.76
		9.93648	0.0229011	-32.9291	38.2429	14.6073	0.814637	-0.389714	0.429522	2301.64
		8.85525	0.0234724	-21.1618	35.4446	10.4002	0.308399	-0.166688	0.936539	2816.29
		8.49827	0.0179375	-27.1564	39.7316	11.6987	0.489448	-0.300744	0.818531	2780.98
		10.9884	0.0275066	-32.9291	38.2429	14.6073	0.843448	-0.386821	0.37278	2495.1
		6.24504	0.029496	-29.0025	35.8464	12.9225	0.727459	-0.0431364	0.684794	2273.36
		9.66679	0.0189555	-29.0025	35.8464	12.9225	0.747592	-0.203462	0.632226	2256.03
		9.67158	0.0651515	-36.5108	39.7955	20.6703	0.929801	-0.333996	0.154648	2215.5
		11.155	0.0346764	-19.3032	34.9386	8.32903	0.40286	-0.138252	0.90476	2574.34
		7.66245	0.0668372	-23.9434	44.6323	28.8351	0.739586	-0.0325905	0.672273	3440.62
		13.0263	0.0252867	-29.0025	35.8464	12.9225	0.758129	-0.39138	0.521596	1904.83
Av10
	-13 ms
		2.39266	0.0758666	-36.8181	27.466	13.7501	0.584471	-0.275577	0.763185	1390.01
		5.07409	0.0613835	-14.7483	28.3885	14.0166	0.229942	-0.52164	0.821595	3578.07
		5.6687	0.0459026	-28.5598	48.7165	21.7635	0.766989	-0.505424	0.395315	1699.09
		4.24665	0.060612	-34.3701	60.4012	27.2141	0.696106	0.240781	0.676359	2182.67
		4.43538	0.0362758	-34.9106	33.817	13.9103	0.686143	-0.596724	0.416087	1548.08
		3.73935	0.11933	-36.5108	39.7955	20.6703	0.829646	-0.466492	0.306712	1629.92
		3.13934	0.0570957	-28.9899	31.4553	12.0751	0.617661	-0.320704	0.718084	1445.53
		6.38208	0.0479374	-22.9338	29.6342	12.1607	0.575091	-0.15037	0.804151	1623.81
		6.02043	0.0255981	-20.9273	25.2778	11.163	0.554909	-0.509559	0.657591	2888.76
		5.45178	0.0985313	-34.9106	33.817	13.9103	0.600935	-0.646733	0.469695	1400.13
		6.69131	0.0326214	-21.1003	37.9105	11.7842	0.508699	-0.440107	0.739954	1816.65
		6.19874	0.0442564	-27.9804	37.7059	26.9045	0.652787	-0.229921	0.721807	1511.74
		3.8034	0.0519466	-19.8675	13.964	22.603	0.598838	-0.157388	0.785253	2819.68
		8.56939	0.0432378	-29.0025	35.8464	12.9225	0.6655	-0.244037	0.705376	1730.61
		4.33056	0.0560368	-17.1988	44.2962	11.7941	0.502798	-0.0632883	0.862084	1561.67
		4.9645	0.0666316	-32.9291	38.2429	14.6073	0.922955	-0.13867	0.35906	1539.01
		3.7694	0.0637578	-25.0633	29.0588	10.3903	0.381508	-0.303305	0.873188	2153.05
		4.79527	0.0378454	-28.9899	31.4553	12.0751	0.599772	-0.372826	0.708007	1574.59
		5.6065	0.0353354	-23.0204	35.9505	12.4713	0.705003	-0.471122	0.530108	1275.39
		9.36782	0.0409067	-27.2304	41.6568	11.162	0.743196	-0.0997901	0.661591	2037.15
		4.91946	0.0422619	-18.2924	16.7678	17.5377	0.540612	-0.0996662	0.835347	2383.27
		3.6178	0.0444413	-22.6253	17.5422	13.4602	0.571381	0.376036	0.729466	2989.18
		6.20088	0.0394511	-21.1618	35.4446	10.4002	0.457266	-0.293607	0.839466	1847.73
		7.30665	0.0389265	-26.9959	31.49	11.9247	0.64488	-0.134836	0.752296	2188.56
		8.41999	0.0277116	-29.089	42.1627	13.2331	0.828169	-0.0817264	0.554489	1779.41
		6.20942	0.0450781	-32.9906	35.777	13.2232	0.635048	-0.489799	0.597337	1545.97
		7.07941	0.0336781	-27.095	42.1974	13.0827	0.780158	-0.0471568	0.623803	1797.27
		5.88738	0.0337192	-20.4971	42.5391	20.8513	0.47	-0.404155	0.784703	2389.6
		4.19217	0.0528701	-30.1964	43.4468	25.4448	0.884478	-0.284718	0.36964	1023.14
		4.57747	0.0547373	-36.5108	39.7955	20.6703	0.85681	-0.370444	0.358676	1399.77
		4.9618	0.0598693	-23.0204	35.9505	12.4713	0.491141	-0.590317	0.640552	1566.93
		4.70398	0.0597499	-33.4947	41.6897	34.502	0.763981	-0.167772	0.623046	1942.04
		5.44995	0.0438149	-18.2811	36.7981	22.3111	0.559721	-0.250742	0.789836	1820.92
		5.03813	0.0379439	-23.0693	29.0935	10.2399	0.710744	-0.132831	0.690796	2218.88
		3.26124	0.0353335	-32.5842	37.399	18.9855	0.736023	-0.499171	0.457274	1488.22
		6.9727	0.0367734	-16.2494	23.6595	19.6187	0.630524	0.00859097	0.776123	4363.31
		3.87187	0.0876817	-33.0031	40.1681	14.0706	0.941486	-0.15713	0.298184	1436.02
		2.64025	0.160432	-34.6648	43.6806	19.4465	0.989476	-0.0156811	0.143847	980.783
		7.20712	0.072886	-23.8443	33.9249	27.6772	0.642547	-0.130793	0.755001	1844.15
		6.06396	0.0303321	-14.7483	28.3885	14.0166	0.23338	-0.534533	0.812286	3132.01
		3.64797	0.0378859	-23.9434	44.6323	28.8351	0.63114	0.134426	0.763932	3077.06
		5.69371	0.0427352	-22.6253	17.5422	13.4602	0.618346	0.509913	0.598027	3383.9
		5.71992	0.0696833	-32.1164	41.4869	26.1319	0.871958	-0.251424	0.42009	1031.97
		8.53143	0.03632	-20.4106	36.2227	20.5407	0.710299	-0.377274	0.594256	2353.05
		3.85773	0.025941	-25.1248	26.5929	9.00627	0.197686	-0.372123	0.906887	3166.15
		3.67373	0.0324908	-23.0204	35.9505	12.4713	0.642653	-0.145057	0.7523	1426.95
		4.172	0.0473654	-34.6648	43.6806	19.4465	0.929673	0.0307282	0.367101	1367.83
		4.69668	0.0457237	-34.9106	33.817	13.9103	0.743206	-0.545999	0.386691	1142.86
		5.47241	0.0839968	-21.997	13.3886	20.8326	0.552255	0.00879206	0.833629	2675.02
		3.6297	0.0606652	-36.8181	27.466	13.7501	0.590163	-0.436746	0.678941	1462.2
		4.07677	0.133455	-43.5263	39.0502	33.8699	0.65163	0.0873835	0.753487	543.02
		5.25945	0.0658677	-20.4971	42.5391	20.8513	0.590258	-0.30502	0.747368	1678.84
		8.40049	0.0324699	-26.5896	33.112	17.687	0.58955	-0.314937	0.743805	1675.84
		10.7125	0.0169398	-29.0025	35.8464	12.9225	0.567393	-0.109828	0.81609	1858.76
		4.03517	0.0332347	-33.0031	40.1681	14.0706	0.837646	-0.293705	0.460529	2237.71
		10.5561	0.0520369	-29.015	40.2375	13.7698	0.839305	-0.340061	0.424176	1740.26
		5.27846	0.0597255	-33.0031	40.1681	14.0706	0.787675	-0.273169	0.552219	1569.79
		5.75101	0.0310676	-27.1564	39.7316	11.6987	0.726718	0.0219492	0.686586	1415.73
		4.36587	0.0560463	-30.2704	45.3721	24.9081	0.84538	-0.330692	0.419495	1392.14
		5.9974	0.0421308	-20.4106	36.2227	20.5407	0.85149	-0.28665	0.439086	1798.47
		3.1943	0.0883831	-41.9399	61.8843	33.5779	0.432766	0.30756	0.84742	618.813
		3.60025	0.0433656	-24.3497	43.0103	23.0729	0.566323	-0.345627	0.748211	1503.27
		3.82659	0.103194	-33.1135	30.8452	10.4551	0.44072	-0.372042	0.816915	1093.22
		5.23876	0.0725861	-29.015	40.2375	13.7698	0.829045	-0.322758	0.456631	1601.98
		5.15334	0.0367366	-33.0031	40.1681	14.0706	0.921848	-0.0858266	0.377928	1861.58
		3.34478	0.0438383	-28.5598	48.7165	21.7635	0.62814	-0.55243	0.547961	1458.76
		7.49454	0.0230232	-24.879	36.4565	14.5425	0.648697	-0.283866	0.706125	1607.68
		7.08714	0.0540586	-18.2196	39.264	23.6951	0.45436	-0.113332	0.883579	2576.8
		3.77614	0.0721589	-25.8384	33.8902	27.8276	0.666558	-0.494594	0.557743	1886.42
		4.37947	0.0270362	-33.0031	40.1681	14.0706	0.814642	-0.315551	0.486606	2193.1
		6.76647	0.0364329	-27.2304	41.6568	11.162	0.757199	-0.0845461	0.64769	1985.46
		4.51767	0.0443187	-27.095	42.1974	13.0827	0.812195	-0.266146	0.51914	1439.82
		4.95502	0.146224	-32.9906	35.777	13.2232	0.757106	-0.241802	0.606895	1034.56
		8.30732	0.0251892	-20.4106	36.2227	20.5407	0.508261	-0.53275	0.676645	2463.51
		7.19826	0.0410974	-29.089	42.1627	13.2331	0.878812	-0.0612233	0.473223	1835.78
		6.87993	0.062597	-22.8348	18.9268	11.0027	0.541495	0.209945	0.814068	3419.14
		3.69552	0.0816262	-32.376	60.4359	27.0637	0.722932	-0.0952115	0.684328	2579.06
		4.6934	0.0786101	-31.4631	28.5511	31.8096	0.905274	0.018253	0.424435	1454.74
		2.36417	0.0775383	-34.9106	33.817	13.9103	0.702205	-0.711865	0.0125156	1321.23
		2.03641	0.12269	-32.9906	35.777	13.2232	0.745836	-0.297017	0.596246	919.709
		4.29412	0.0273046	-27.1564	39.7316	11.6987	0.557285	-0.037199	0.829488	1559.4
		3.20989	0.0496822	-22.9464	34.0253	13.008	0.952428	0.0565673	0.299466	1031.67
		3.82064	0.0978707	-28.7178	29.3639	41.7997	0.761889	0.0385309	0.646561	1514.45
		4.27359	0.0348856	-21.1003	37.9105	11.7842	0.424546	-0.309496	0.850866	1837.59
		5.27077	0.0277616	-29.089	42.1627	13.2331	0.880248	-0.217214	0.421879	2020.45
		3.71705	0.0642085	-30.0973	32.7394	24.2868	0.841817	-0.29777	0.450196	1287.16
		5.53378	0.0684319	-36.5108	39.7955	20.6703	0.869193	-0.475484	0.135717	2403.98
		3.97669	0.0517048	-18.2196	39.264	23.6951	0.46283	-0.121415	0.878093	2492.18
		7.74029	0.039924	-29.0025	35.8464	12.9225	0.788433	-0.0808874	0.609779	1426.7
		3.82301	0.0521355	-30.7131	32.5019	16.067	0.509083	-0.33296	0.793708	1134.42
		4.62688	0.0244685	-27.2304	41.6568	11.162	0.719469	-0.205116	0.663545	1923.87
		5.58379	0.0349963	-24.0788	44.0917	26.9144	0.544508	0.194511	0.81589	3779.78
		4.82003	0.0275178	-25.1248	26.5929	9.00627	0.20788	-0.347075	0.914508	3489.35
		5.32812	0.0679869	-14.3908	23.1535	17.5475	0.504683	-0.0699984	0.860463	3611.89
		8.53444	0.0472015	-29.015	40.2375	13.7698	0.901263	-0.148222	0.407131	1615.53
		5.91526	0.0564889	-32.6093	46.1812	20.6802	0.944927	-0.0348884	0.325417	883.839
		5.94465	0.0518068	-32.3748	36.0145	21.443	0.801355	-0.190035	0.567201	1029.33
		7.02605	0.0214031	-23.0693	29.0935	10.2399	0.630255	-0.153914	0.760979	2798.58
		5.9923	0.038232	-26.5658	48.7512	21.6131	0.639651	-0.425988	0.639829	1328.25
		5.33554	0.0494511	-22.6253	17.5422	13.4602	0.510494	0.0418665	0.858862	1985.09
		4.00409	0.0499295	-32.9291	38.2429	14.6073	0.869935	-0.334971	0.36195	1293.34
		7.47504	0.0427468	-32.7937	38.7835	16.528	0.821294	-0.278273	0.498036	1251.26
		8.53723	0.0338089	-26.5658	48.7512	21.6131	0.687968	-0.29493	0.663111	1371.11
		3.44158	0.098662	-27.2304	41.6568	11.162	0.508004	-0.24965	0.824383	1511.22
		9.02901	0.069611	-30.0973	32.7394	24.2868	0.833604	-0.202935	0.513734	1156.92
		3.95896	0.0518546	-26.6761	39.4284	17.9977	0.742474	-0.311337	0.593128	1471.67
		8.38437	0.0559819	-21.1618	35.4446	10.4002	0.262609	-0.284328	0.92206	2073.05
		4.87115	0.0430704	-26.577	28.7209	16.8397	0.56165	-0.181931	0.807125	1857.58
		4.4172	0.0589183	-16.2494	23.6595	19.6187	0.601462	-0.124527	0.789137	4153.79
		5.52472	0.0786971	-29.0025	35.8464	12.9225	0.728004	-0.190759	0.6585	1374.74
		7.66026	0.0654787	-25.8384	33.8902	27.8276	0.62218	-0.194642	0.758292	2266.39
		5.94174	0.032104	-22.7859	25.7838	13.2341	0.602785	-0.148149	0.78403	3001.11
		3.33311	0.0763903	-32.598	66.2115	25.4536	0.290656	0.579971	0.761021	2171.08
		3.1839	0.0545405	-33.0031	40.1681	14.0706	0.831731	-0.245835	0.497783	2081.38
		8.13954	0.0278262	-23.0204	35.9505	12.4713	0.555329	-0.557369	0.617212	2174.78
		5.27362	0.0295063	-26.9595	42.7381	15.0035	0.837206	-0.325373	0.439567	1471.4
		5.4041	0.0226448	-23.4518	43.1107	8.40371	0.785335	-0.323019	0.528117	1275.16
		8.52573	0.0326304	-24.3497	43.0103	23.0729	0.6592	-0.31586	0.682413	1863.26
		2.03324	0.0702186	-36.5108	39.7955	20.6703	0.925286	-0.251711	0.283702	1138.92
		5.84973	0.100499	-32.9906	35.777	13.2232	0.583422	-0.401044	0.706246	1710.91
		5.84874	0.0764993	-29.089	42.1627	13.2331	0.878144	-0.235137	0.416621	1787.93
		9.37169	0.043301	-18.2196	39.264	23.6951	0.465046	-0.13676	0.874659	2525.67
		5.82652	0.0390438	-25.0633	29.0588	10.3903	0.375526	-0.297191	0.877871	2197.02
		7.63654	0.0295338	-25.3844	45.5419	9.93815	0.571036	-0.54231	0.616294	2096.49
		8.11729	0.0476863	-22.9464	34.0253	13.008	0.69707	0.178697	0.694378	1622.02
		2.50038	0.0450921	-32.9906	35.777	13.2232	0.732913	-0.296657	0.612237	1323.74
		6.53606	0.066548	-22.4297	44.9702	22.3858	0.41699	-0.409217	0.811579	2261.64
		4.89575	0.0346608	-22.4297	44.9702	22.3858	0.363969	-0.461146	0.809241	2059.26
		7.09532	0.0517508	-24.879	36.4565	14.5425	0.642801	-0.103499	0.759009	1636.52
		6.37708	0.0218244	-23.0204	35.9505	12.4713	0.672262	-0.210169	0.709854	1864.05
		5.4843	0.0423532	-18.2811	36.7981	22.3111	0.547564	-0.542576	0.637013	2558.05
		5.84187	0.0622493	-27.0461	49.0544	15.3141	0.641156	-0.54774	0.537494	1754.67
		12.5396	0.0303679	-29.015	40.2375	13.7698	0.897765	-0.146794	0.415295	1805.74
		9.48237	0.0407959	-22.8348	18.9268	11.0027	0.504595	0.107009	0.856699	4009.73
		5.34836	0.062464	-21.1618	35.4446	10.4002	0.502341	0.226281	0.834536	1869.19
		7.10504	0.0598903	-32.9291	38.2429	14.6073	0.831506	-0.312575	0.459234	1556.61
		2.90241	0.0708087	-28.2024	43.4816	25.2944	0.859557	0.108311	0.49943	1185.97
		4.36185	0.03794	-26.478	18.0135	15.6817	0.53559	-0.166221	0.827958	2085.72
		7.95527	0.0582228	-33.0031	40.1681	14.0706	0.863493	-0.193982	0.465565	2217.1
		4.15562	0.0220995	-23.4518	43.1107	8.40371	0.675033	-0.560903	0.479289	1490.29
		2.14948	0.207263	-40.2268	16.3859	19.1919	0.884804	-0.278171	0.373821	836.531
		8.93189	0.0752663	-27.5853	19.2976	27.8934	0.726607	-0.338394	0.597939	2419.37
		6.43082	0.0500242	-28.2024	43.4816	25.2944	0.866367	-0.0124772	0.499252	1691.43
		10.3954	0.0237968	-26.9959	31.49	11.9247	0.524824	-0.329193	0.784979	2035.59
		4.54302	0.0403066	-15.1797	35.5487	9.94903	0.202462	-0.25899	0.944422	3060.54
		5.18468	0.0583251	-28.9661	47.0945	16.0012	0.964099	-0.264436	-0.0242271	1495.22
		4.84058	0.0375484	-27.1564	39.7316	11.6987	0.55643	-0.151317	0.817	1765.58
		6.41041	0.0494947	-20.2864	16.7331	17.6881	0.318668	-0.358976	0.877261	3551.41
		3.50733	0.0664222	-28.9661	47.0945	16.0012	0.971458	-0.197848	0.130862	1537.35
		6.45922	0.0414444	-22.4297	44.9702	22.3858	0.381574	-0.32391	0.865727	2264.49
		7.29934	0.0311713	-23.0204	35.9505	12.4713	0.570458	-0.17663	0.802109	1538.01
		6.51498	0.0480351	-30.2704	45.3721	24.9081	0.891362	-0.171702	0.419513	1785.22
		5.64099	0.0438835	-33.0031	40.1681	14.0706	0.828992	-0.22119	0.513661	2193.8
		6.08097	0.0178861	-33.0031	40.1681	14.0706	0.769227	-0.281111	0.573817	2255.21
		3.72004	0.0703544	-35.7233	51.8217	33.8896	0.787575	0.0227329	0.615799	1656.13
		5.31748	0.0554216	-36.5108	39.7955	20.6703	0.885205	-0.427632	0.183149	1472.6
		8.11773	0.0545031	-15.1797	35.5487	9.94903	0.24161	-0.159264	0.957214	3175.4
		3.9858	0.0460708	-18.1695	21.6996	20.3058	0.642021	0.000316131	0.766687	2991.73
		11.3487	0.0430961	-20.4971	42.5391	20.8513	0.428695	-0.326003	0.842581	2722.97
		8.4595	0.0427476	-27.0335	44.6633	14.4668	0.75169	-0.567757	0.33558	1558.78
		7.35124	0.0314473	-29.0025	35.8464	12.9225	0.847567	0.0253795	0.530081	1405.73
		6.39715	0.047069	-32.9906	35.777	13.2232	0.728343	-0.2348	0.643728	1383.78
		5.18504	0.0362811	-27.2304	41.6568	11.162	0.583242	-0.119133	0.803515	2032.04
		4.53826	0.0361536	-27.2304	41.6568	11.162	0.595349	-0.108387	0.796123	1766.31
		4.6658	0.0496015	-32.0174	30.7795	24.9739	0.719961	-0.520468	0.459096	1576.66
		12.0024	0.0630085	-32.9906	35.777	13.2232	0.770115	-0.503801	0.39129	1354.6
		6.36106	0.0421497	-27.1564	39.7316	11.6987	0.522744	-0.249347	0.815208	1764.12
		2.57119	0.0483068	-25.3844	45.5419	9.93815	0.763319	-0.439103	0.473849	1243.26
		3.30928	0.0456609	-20.4106	36.2227	20.5407	0.681017	-0.545742	0.488243	1927.87
		4.66912	0.032799	-24.3497	43.0103	23.0729	0.680491	-0.247487	0.689697	2130.6
		5.97004	0.0458872	-15.2537	37.4739	9.41232	0.137169	-0.108523	0.984585	3357.67
		6.50739	0.0503437	-16.2494	23.6595	19.6187	0.576568	-0.13095	0.806487	3989.24
		5.59226	0.0311307	-16.8652	23.422	11.3989	0.500902	-0.464761	0.730133	2541.89
		5.96967	0.0564053	-18.2196	39.264	23.6951	0.518988	-0.342412	0.783202	2401.93
		6.14589	0.0431106	-26.9959	31.49	11.9247	0.671584	-0.255684	0.695414	1654.23
		7.52291	0.0413687	-18.2811	36.7981	22.3111	0.51863	-0.458991	0.721354	2203.79
		2.99431	0.0920006	-27.9177	15.7504	22.6678	0.672403	-0.201063	0.712354	1423.89
		2.90733	0.131269	-41.9876	30.6059	25.7258	0.92211	-0.24144	0.302357	882.52
[truncated: 6,890 more rows]

## Sheet: MEG
Subaverage	Time	SNR	Residual variance	Locations			Normals			Strengths
				x	y	z	nx	ny	nz
Av1
	-3 ms
		1.06549	0.485735	43.8689	-7.42139	11.6333	-0.625099	-0.46484	0.627037	4835.41
		0.995733	0.607893	-42.4892	-12.3243	35.7631	-0.758948	-0.632733	-0.153777	61.9757
		3.58627	0.105124	-40.5328	0.883762	38.1547	-0.954128	-0.0702925	-0.291032	4610.37
		1.21779	0.292605	-14.451	17.5149	42.0466	-0.786578	-0.52576	0.323838	154.277
		1.48359	0.512928	-40.3384	52.7332	52.701	0.971644	-0.22367	0.0766859	3218.04
		1.7405	0.262689	-6.12876	-7.61152	40.2025	0.0727084	-0.635386	0.768764	320.693
		4.48862	0.0424706	-42.1706	20.0355	47.4567	0.998123	0.0181328	0.0584887	2495.25
		1.24475	0.171516	-46.0596	30.5074	78.1034	0.398361	0.773052	0.493659	34.5181
		4.69445	0.0326398	-31.068	10.1427	32.7985	-0.328013	-0.560522	0.76041	649.606
		2.64277	0.194586	-48.46	7.60191	40.9876	-0.357119	-0.216113	0.908714	142.472
		2.03071	0.208941	-34.3049	-10.3973	11.7359	0.179847	-0.560136	0.808642	148.363
		1.92222	0.400136	-51.278	5.54155	56.3439	0.931736	0.0500408	-0.359673	6186.3
		2.24973	0.0842015	-25.9111	11.394	21.6701	-0.761566	-0.360448	0.538604	178.964
		3.20467	0.0532705	-22.6241	14.3695	39.3433	-0.358085	-0.125259	0.925249	520.862
		1.44515	0.409654	-39.0316	5.61278	32.5527	-0.43691	-0.511409	0.73998	145.541
		1.46343	0.385394	-30.1086	12.7091	19.5134	-0.59857	-0.704145	0.381961	108.363
		2.70064	0.105933	-23.5346	-2.58853	23.3559	-0.847774	-0.512176	0.13768	327.039
		1.79074	0.130957	-24.1378	-7.21712	14.2888	-0.572271	0.303561	0.761812	174.612
		2.28622	0.286089	-34.5908	41.7554	19.9832	0.928366	-0.25772	0.2678	12331.1
		3.16412	0.117937	-44.0669	33.7148	52.0699	-0.996981	-0.061652	-0.0472061	844.668
		1.84153	0.230317	-51.278	5.54155	56.3439	0.931416	0.043594	-0.361336	9127.78
		4.16226	0.173633	-8.55296	-3.65875	62.1684	-0.186594	-0.0359845	0.981778	818.194
		0.636171	0.150672	-23.9133	-40.5869	36.1613	0.666411	-0.743281	-0.0585654	21.7479
		1.43939	0.495457	-43.12	40.6722	39.6321	0.866421	-0.179509	0.465931	3800.5
		2.09578	0.15834	-36.2613	-2.35657	40.8481	-0.145759	-0.961321	0.233701	409.199
		4.0109	0.078609	-45.0501	15.5093	61.4289	0.992916	-0.100101	-0.064006	2153.65
		3.31239	0.0436058	-27.1778	-3.50183	28.0349	-0.825375	0.30031	0.478089	853.708
		0.994729	0.447025	-31.7653	-17.718	96.9179	-0.690876	0.5362	-0.484954	33.8452
		1.31715	0.384763	-30.688	23.7197	14.3724	-0.828633	0.126993	0.545198	170.841
		3.49569	0.221559	-14.599	21.3654	40.9732	-0.822022	-0.192393	0.53597	961.717
		3.01061	0.160474	-39.6825	-9.04552	47.1373	-0.227327	-0.079706	0.970551	282.06
		2.3057	0.115322	-40.9278	19.2921	37.1658	-0.108023	-0.0353881	0.993518	214.624
		1.36578	0.231475	-36.1371	-0.597504	69.4993	0.913133	-0.230303	-0.336376	274.928
		1.45024	0.393148	-47.5132	14.5593	28.5499	0.945558	-0.032386	0.323838	146.017
		2.03163	0.194818	-37.4326	24.0558	31.4134	-0.236281	-0.271126	0.933093	172.095
		1.39981	0.23348	-5.71365	41.635	30.4759	-0.403825	-0.877107	0.260016	261.226
		2.33896	0.132746	-21.602	-5.01971	21.8215	-0.564143	-0.340862	0.752034	216.889
		1.24313	0.58675	-0.378662	17.5627	122.259	-0.166851	0.976286	-0.137936	55.6504
		1.83485	0.109433	-7.86696	25.4204	24.7794	-0.425423	-0.807261	0.409079	255.288
		1.95281	0.440476	10.0718	-25.0644	64.798	0.0381102	0.0351118	-0.998656	319.499
		2.84728	0.163374	-46.1449	12.4023	72.7933	0.0763172	0.309351	0.947881	144.062
		1.38804	0.262172	-36.8658	17.4363	37.4018	-0.262785	-0.290287	0.920151	91.598
		1.87132	0.269279	-39.5358	11.5255	53.8314	0.994995	-0.0882673	-0.0468421	4377.51
		1.6928	0.159797	-36.8758	-5.76677	58.5115	-0.094272	-0.276686	0.956325	222.496
		0.688504	0.271365	12.6541	11.5842	54.2997	-0.270907	-0.93443	-0.231194	315.011
		1.84213	0.418672	-42.7513	55.4676	47.9364	0.961379	-0.152734	0.228958	3495.98
		2.58407	0.109989	-34.3162	-9.17886	38.4664	0.245616	-0.708571	0.661513	334.475
		1.55314	0.214263	-40.1904	27.634	22.2706	-0.251359	-0.663537	0.704654	96.5399
		1.32996	0.198637	-44.5221	25.2358	44.0762	-0.251142	0.238544	0.938096	66.77
		1.58523	0.279708	-45.0137	26.7574	64.5077	0.994424	0.100934	0.0305464	2483.09
		1.52899	0.374466	-24.4689	7.31165	66.4502	0.929098	0.20403	0.308462	1837.78
		1.25705	0.314688	35.2682	8.32396	114.016	0.83043	-0.522391	-0.193631	111.589
		2.41783	0.283381	-40.3384	52.7332	52.701	0.972573	-0.218461	0.0798581	8684.16
		3.7859	0.0686702	-24.7184	28.215	14.7686	-0.793824	-0.192386	0.576915	553.542
		1.52298	0.295252	-48.6431	-2.96848	62.7186	0.947206	0.210366	-0.241965	2147.01
		1.5479	0.278809	-42.2798	-13.7088	38.2206	-0.107299	-0.785525	0.609456	79.2355
		1.53265	0.26081	-45.716	11.5875	25.0947	-0.477189	-0.51113	0.714869	75.3316
		1.14772	0.46512	-48.8413	18.4464	65.0345	0.991441	-0.0918695	-0.0927609	874.016
		1.81771	0.122148	-32.6055	15.4143	66.8256	0.259496	0.734909	0.626555	300.222
		1.11631	0.51144	-43.2166	2.53679	29.5486	-0.842207	-0.245114	-0.480215	1745.47
		2.97376	0.118516	-25.5035	9.84326	53.3155	0.242576	0.0309531	0.969639	257.792
		1.0332	0.431678	-33.7393	28.6534	54.8489	0.933067	0.118074	0.339771	317.955
		3.01045	0.156906	-24.3485	18.5889	17.4521	-0.732767	0.35251	0.582056	495.742
		1.22582	0.653727	-43.5615	24.6294	56.6742	-0.997627	0.0353114	-0.0591101	902.717
		1.55273	0.363104	-31.7314	-0.124449	48.2304	-0.81218	-0.491465	-0.314367	2704.52
		1.49453	0.232153	-24.2946	-29.7424	60.2082	0.538248	-0.795084	0.279519	218.789
		1.04025	0.547132	3.66083	-66.8512	49.9401	0.248262	-0.886745	-0.389935	1725.26
		2.05732	0.231601	-20.3441	4.74904	93.9533	0.628294	0.340183	0.699659	320.604
		1.20531	0.262194	-23.1934	48.5832	13.0926	0.335584	-0.509851	0.792108	7002.98
		1.41343	0.231561	-37.0589	-16.3372	80.2424	0.905281	0.0982422	-0.413297	221.713
		1.41868	0.279451	14.0725	-8.13736	95.1537	-0.946944	0.304995	-0.101369	492.531
		1.57412	0.468206	-45.6395	-17.9319	45.8938	0.960412	0.276678	0.0325409	2691.41
		1.11045	0.303326	-35.5577	-11.6081	74.6404	0.207223	-0.966412	-0.152008	94.2651
		1.30582	0.436485	-35.3232	-21.7749	75.4032	0.642081	-0.705541	-0.299908	128.901
		1.10494	0.254686	-14.7483	28.3885	14.0166	-0.854005	-0.15041	0.498049	224.024
		1.22595	0.376633	-38.8686	-30.2229	53.0411	0.588042	-0.604006	-0.537944	48.582
		1.6098	0.323596	46.5552	-15.4199	72.0056	0.882643	-0.439963	0.16545	5438.92
		0.955317	0.521889	38.8474	13.1168	56.1863	0.875629	-0.481715	0.034994	2578.18
		0.967661	0.487613	-25.2075	23.3911	86.9662	-0.717484	0.442795	0.537725	1285.37
		1.45002	0.402288	-46.5011	-6.78421	63.6416	0.848736	0.524667	0.0661154	1607.12
		2.1343	0.0815508	-18.1695	21.6996	20.3058	-0.726071	0.211881	0.654162	476.895
		3.74079	0.0442009	-41.1373	20.6766	34.7084	-0.0447583	-0.15617	0.986716	355.688
		1.49902	0.294892	-20.1949	-23.5228	89.406	0.770787	-0.451644	0.449338	119.599
		2.44142	0.298344	-33.1135	30.8452	10.4551	-0.340563	-0.677833	0.651583	257.458
		2.19621	0.112306	-29.3411	-21.6708	74.952	0.406842	-0.0948375	0.908562	210.309
		0.980322	0.533278	-51.2165	8.00744	57.7279	0.98147	0.00980016	-0.191364	2224.75
		1.39559	0.435229	16.8027	3.41205	54.2251	0.43175	-0.00618522	0.901972	742.015
		2.05173	0.128307	-42.8203	-19.0442	56.4206	0.37771	-0.756789	0.533484	113.978
		1.65739	0.31021	-45.2971	8.8184	30.0096	-0.352613	-0.431372	0.830411	78.7188
		0.721489	0.585614	-37.5154	-21.6435	46.3656	-0.858486	-0.512587	-0.0160241	1002.64
		1.72545	0.572898	-47.5257	18.9505	29.3972	-0.228868	-0.213307	0.9498	78.7809
		1.30547	0.308562	-38.2052	-19.9557	37.6092	0.518809	-0.838928	0.164429	71.0943
		1.43775	0.355984	-30.3256	-36.7036	58.428	0.584169	-0.737196	-0.339543	133.798
		1.40181	0.402791	-8.00867	-7.84149	121.618	0.971745	-0.00684925	0.235933	25.8106
		2.36326	0.219809	-0.860242	-0.210134	58.5727	0.495811	-0.583651	0.643057	1209.39
		1.96682	0.284185	-45.0476	-12.0849	81.6913	0.372666	-0.7446	0.553798	95.8319
		2.23813	0.358993	-37.6195	65.501	38.5027	0.963848	0.0321449	0.264507	1919.17
		2.53371	0.13844	-46.8359	17.2627	38.1537	0.0372718	-0.0761577	0.996399	164.458
		1.83223	0.393115	-41.3116	57.7307	40.9504	0.978743	-0.00239108	0.205078	4218.71
		0.996349	0.497497	-51.278	5.54155	56.3439	0.930203	0.0628469	-0.361625	1885.09
		1.74918	0.139838	-45.79	13.5127	24.558	-0.0445804	-0.58716	0.808242	83.3614
		1.37073	0.13709	9.08611	-15.6758	53.8947	-0.0224246	0.00328282	0.999743	366.516
		0.983976	0.249829	-47.4141	3.8519	27.3919	0.0246617	-0.811377	0.584003	42.9412
		2.31716	0.246911	7.39682	24.2131	40.703	0.064846	0.109147	0.991908	586.589
		1.45432	0.47847	-25.9211	9.43963	74.2836	0.0818527	0.871508	0.483502	261.627
		1.54135	0.590279	-14.8963	32.239	12.9432	0.237253	-0.307037	0.92165	4796.15
		1.48144	0.672011	-33.7368	22.308	106.615	0.565688	-0.353379	-0.745064	2550.42
		0.560405	0.738343	-44.729	20.2749	93.3849	0.737785	-0.245877	-0.628664	594.743
		1.07561	0.412923	-9.77823	92.3337	41.4814	0.150421	-0.979283	-0.135564	4003.16
		2.0455	0.278081	-49.2489	19.9971	33.3891	0.778614	-0.440351	0.447048	92.3365
		1.88838	0.126593	-38.4033	1.45915	39.9251	-0.0949827	-0.823667	0.559062	232.786
		1.73714	0.314858	-15.1797	35.5487	9.94903	-0.300671	-0.945222	-0.127092	179.61
		1.38583	0.308183	-9.77823	92.3337	41.4814	0.14991	-0.981981	-0.115068	4219.26
		1.85201	0.443516	-47.1407	-1.41218	82.9996	0.942592	0.241737	-0.2304	6931.02
		2.92261	0.0403126	-31.068	10.1427	32.7985	-0.334337	-0.398616	0.854005	276.619
		2.20044	0.0800805	-34.2823	29.6634	21.2828	0.227335	-0.770301	0.595781	170.839
		2.04037	0.298528	23.6313	24.3538	16.611	-0.831949	0.276943	-0.480796	488.264
		1.76769	0.200916	-36.6701	23.6156	14.8235	-0.595837	-0.523627	0.608928	120.208
		2.6162	0.116602	-49.5185	15.743	55.4307	-0.0743328	-0.073821	0.994497	124.6
		3.36595	0.186396	-46.3418	9.39569	69.4884	0.988382	-0.0565381	0.141081	7152.45
		2.74088	0.114933	-45.5931	16.5193	27.8628	0.164178	-0.690476	0.704478	120.645
		2.4938	0.0716124	-45.79	13.5127	24.558	-0.256108	-0.873758	0.413468	133.641
		1.86875	0.124897	-38.1688	-8.70761	40.6879	-0.0770583	-0.535356	0.841104	110.77
		2.92306	0.220887	-23.2975	-19.1007	75.8849	0.79754	0.507268	-0.32651	6443.76
		2.66246	0.135757	18.3377	46.9833	31.4394	-0.704076	-0.648716	-0.288867	1084.73
		1.72675	0.245437	-47.5132	14.5593	28.5499	0.0739478	-0.573019	0.816199	68.3979
		2.08176	0.142824	-35.8901	-15.1554	69.4148	0.26509	-0.0232654	0.963943	204.188
		1.33272	0.549972	3.51033	7.09082	91.612	0.224957	0.404123	0.886611	409.034
		3.6593	0.070528	-31.068	10.1427	32.7985	-0.858187	-0.00167245	0.513335	799.772
		1.72434	0.409687	3.43634	9.01604	91.0753	-0.242426	0.60856	0.755569	351.232
		2.80516	0.220232	-40.3384	52.7332	52.701	0.971516	-0.223444	0.0789244	11960.1
		1.26233	0.491203	-32.9755	3.79171	32.6382	-0.923525	0.0802276	-0.375053	3427.41
		2.11715	0.101403	-28.763	-29.5087	54.21	0.0479616	-0.476661	0.877778	154.773
		3.32086	0.166786	-26.8116	60.1364	47.5807	0.893806	-0.448327	0.010673	2843.79
		3.80956	0.138293	-2.91698	0.461976	31.4559	-0.052526	-0.217313	0.974688	1714.53
		2.75796	0.114772	-9.85849	-2.20849	45.1922	-0.165443	-0.463315	0.870613	492.992
		1.72161	0.238163	-7.86696	25.4204	24.7794	0.715369	-0.162809	0.679515	10464.8
		2.43253	0.251341	-12.4695	21.9408	42.7435	-0.297753	-0.486012	0.821667	435.11
		1.89069	0.253589	-18.9307	-2.28163	31.2749	-0.109981	-0.767109	0.632019	251.412
		2.39661	0.111	-42.7488	6.6247	36.695	-0.186197	-0.55613	0.809969	267.219
		2.65311	0.283967	-38.5287	24.1215	16.8947	0.662268	-0.418261	0.621659	620.944
		3.30834	0.167037	-27.5853	19.2976	27.8934	-0.928672	0.113923	-0.352974	6957.36
		2.66525	0.173177	-23.0643	-26.0948	50.7646	0.97375	0.206382	0.096002	724.166
		1.86179	0.170545	-36.926	-9.45105	30.397	-0.0948234	-0.886063	0.453762	145.03
		1.94916	0.275516	-22.6253	17.5422	13.4602	-0.461967	-0.0425905	0.885874	314.297
		1.82546	0.190599	17.2215	0.642964	59.14	0.927895	0.202893	0.312802	1253.34
		2.03967	0.233403	-36.926	-9.45105	30.397	-0.849768	-0.216258	-0.480756	1874
		1.1438	0.509723	37.8855	16.8959	17.7052	0.683335	-0.120523	-0.720088	7348.51
		2.65006	0.296097	-46.698	11.458	91.8406	0.837999	0.308319	-0.450219	1551.88
		3.21495	0.201103	-22.6354	15.5879	66.0737	0.059899	-0.693922	0.717554	662.156
		2.70217	0.10894	-32.7937	38.7835	16.528	0.791285	-0.328718	0.51557	2924.16
		3.05722	0.144627	-43.0197	5.54335	32.8534	-0.698797	-0.338252	0.630292	349.341
		3.89431	0.127306	-48.3609	-3.10553	39.8297	-0.69742	-0.0752711	0.712699	302.427
		3.40977	0.0613711	-42.7488	6.6247	36.695	-0.241433	-0.332815	0.911562	424.889
		2.1389	0.181258	-32.0863	-22.4836	64.9619	0.406578	-0.873961	0.266245	142.944
		1.45486	0.536139	-9.77823	92.3337	41.4814	0.147713	-0.982572	-0.112841	6014.84
		1.9795	0.288785	-25.4872	-25.3147	98.6136	-0.440614	-0.226871	-0.868555	71.3305
		1.35627	0.432939	-34.9181	4.26856	86.7862	-0.819094	0.298716	0.489748	187.33
		2.54552	0.116209	-37.5881	-22.891	71.712	0.368579	-0.373378	0.851315	158.048
		1.22255	0.315374	-47.8932	22.2311	78.4798	0.374099	0.772635	0.512919	58.6182
		4.53013	0.0381284	-43.0197	5.54335	32.8534	-0.313751	-0.345722	0.884328	575.992
		2.37469	0.178104	11.0538	17.5626	61.0597	-0.284456	-0.356808	0.889816	5884.46
		3.10784	0.151602	-25.0458	-30.5206	50.0677	0.798961	0.00739609	-0.601338	722.24
		2.20963	0.300568	-16.4049	-2.03854	91.4211	0.0111331	0.528228	0.84903	1157.3
		2.90211	0.170381	-40.6808	4.7342	37.0813	-0.200212	-0.620453	0.758256	332.545
		2.43463	0.111981	-46.1449	-8.84647	41.2894	0.00354601	-0.114705	0.993393	202.42
		0.990572	0.729589	29.3701	8.24892	62.3899	0.887259	-0.22767	0.40117	1531.24
		2.60234	0.152897	-39.0316	5.61278	32.5527	-0.49065	-0.4357	0.754605	345.548
		2.44893	0.108496	-33.3944	6.56079	27.7233	-0.441523	-0.68936	0.574317	286.776
		1.88268	0.210337	10.734	30.873	86.4907	0.411937	0.905827	-0.0989198	1634.44
		3.16799	0.0704818	-37.5881	-22.891	71.712	-0.806904	-0.538238	0.243323	2861.25
		3.87188	0.126582	-25.5035	9.84326	53.3155	0.116741	0.134376	0.98403	416.218
		1.55833	0.375937	-45.0752	3.04275	31.6198	-0.280172	-0.462822	0.841011	142.646
		1.57108	0.250154	-42.4892	-12.3243	35.7631	0.0164444	-0.82522	0.564571	129.032
		0.815648	0.346235	-40.1904	27.634	22.2706	0.898725	-0.340948	0.275768	142.254
		3.31695	0.0600784	-45.79	13.5127	24.558	-0.0722013	-0.75206	0.655127	250.729
		2.53705	0.128623	-14.7483	28.3885	14.0166	-0.295303	-0.93119	-0.21373	491
		1.71721	0.225544	-36.556	23.4203	96.0882	0.575206	0.728993	0.371089	144.998
		1.43722	0.591021	-28.1986	-8.53405	39.936	-0.917745	-0.396937	-0.0136192	2312.04
		2.39668	0.110707	-42.4892	-12.3243	35.7631	-0.828742	-0.518743	-0.209982	550.576
		2.90526	0.0913327	-47.1068	16.1814	34.3122	-0.456113	-0.344071	0.820717	206.539
		1.964	0.163234	-38.8686	-30.2229	53.0411	0.598195	-0.754062	-0.271207	119.668
		3.01276	0.0769258	-21.6873	-1.8761	48.0152	-0.7399	-0.597809	0.3085	1056.48
		2.12933	0.312644	-40.973	-18.3318	81.0799	0.863802	0.478823	-0.156766	6897.74
		2.59621	0.198021	-19.1866	-14.0995	78.3523	0.244311	0.0254799	0.969362	381.823
		2.57778	0.446461	-45.2232	6.89318	30.5464	-0.485964	0.205892	0.84938	246.069
		3.46045	0.113593	-43.3633	3.21451	54.3583	0.0136174	-0.659577	0.751514	305.706
		2.2508	0.14184	-42.4892	-12.3243	35.7631	0.138679	-0.895924	0.422006	219.207
		1.32448	0.379774	-17.0094	-3.49441	56.4709	-0.950813	-0.178475	0.253182	2291.62
		3.39743	0.182879	-26.478	18.0135	15.6817	-0.989936	0.0961294	-0.103856	536.1
		2.71559	0.0911249	-29.7023	14.3311	25.2757	-0.112817	-0.790666	0.601764	432.381
		2.96316	0.256197	-32.6695	19.2939	13.6754	-0.780288	-0.333046	0.529368	200.341
		2.69236	0.211646	-14.7483	28.3885	14.0166	0.214208	-0.535496	0.81692	3887.47
		1.08889	0.185004	-39.7816	22.9106	79.7991	0.424239	0.883012	0.200774	54.9738
		1.46647	0.428801	-34.4616	-11.6739	89.1591	-0.0970176	-0.497335	0.862117	99.6151
		1.3942	0.431652	13.0378	-26.8545	50.5152	0.941592	-0.21631	-0.2581	228.175
		1.06435	0.30648	-26.4892	19.2319	42.4122	-0.878754	-0.369147	-0.302527	2577.56
		1.09712	0.702839	-21.2044	-29.7735	74.5766	-0.875759	-0.482748	0.000652943	1644.19
		1.60972	0.209126	18.9434	2.76905	29.265	0.622918	0.724786	-0.294378	865.85
		1.27119	0.272333	-33.7255	-0.159163	48.3808	0.39233	-0.795028	0.462609	262.93
Av1
	-13 ms
		2.07009	0.0940772	-38.4058	29.0533	19.6628	0.860588	-0.36719	0.35293	3975.99
		1.0238	0.588461	-41.4671	10.7839	81.249	0.981843	-0.0485208	-0.183384	934.138
		3.33838	0.0881033	-36.3353	-0.431355	40.3114	-0.951809	0.182998	0.246111	940.831
		0.790553	0.329409	-46.5023	-3.61149	37.7585	-0.908609	-0.218081	-0.356188	905.95
		1.44773	0.583751	-40.3384	52.7332	52.701	0.971637	-0.223721	0.0766165	3237.92
		1.40188	0.332881	-13.2408	-3.99476	106.326	0.326334	0.590347	0.738239	89.0899
		4.17402	0.0499777	-28.472	17.9788	15.8321	-0.744694	-0.1114	0.658043	276.489
		1.54951	0.178257	-46.8359	17.2627	38.1537	-0.0323986	0.326211	0.944742	73.211
		3.97676	0.0171723	-31.068	10.1427	32.7985	-0.325064	-0.560648	0.761582	543.958
		3.1044	0.161165	-42.8228	8.54992	36.1583	-0.99472	-0.101843	-0.0126588	890.319
		1.61526	0.258957	-17.3217	39.3644	9.02599	-0.117078	0.0454831	0.992081	3921.05
		1.50993	0.59889	-42.7237	19.0912	66.5041	0.99663	-0.0652008	-0.0497828	2495.1
		2.5121	0.0686351	-25.1474	7.781	30.9633	-0.504777	-0.119057	0.855	331.941
		1.76613	0.16597	-23.0179	8.35638	32.7337	-0.225858	0.15828	0.961216	247.616
		1.34942	0.455288	-33.4684	8.48601	27.1866	-0.552505	-0.501066	0.666086	107.718
		1.23181	0.394576	-36.6701	23.6156	14.8235	-0.718124	-0.439994	0.539169	76.0277
		2.42334	0.120806	-40.5064	-11.0712	62.3431	0.857333	0.459099	0.232825	719.55
		2.24621	0.103565	-43.2166	2.53679	29.5486	-0.604953	0.357711	0.711389	243.643
		1.93098	0.349664	-29.469	28.5858	31.6592	-0.865598	0.152681	-0.476895	5916.94
		2.94288	0.128519	-42.2923	11.931	70.5717	-0.995901	0.086171	0.0275068	852.396
		1.80556	0.0821292	-41.4558	9.56555	54.5185	0.997505	-0.048637	0.0511688	4905.6
		3.09172	0.173679	-47.4367	6.28869	80.8528	0.965132	0.256961	-0.0499126	9813.51
		0.605823	0.313106	-35.115	-19.9867	51.9775	0.391199	-0.366486	-0.844187	16.7152
		1.79092	0.517	12.3468	20.5034	78.8833	-0.688302	-0.686778	0.233616	704.608
		1.217	0.348645	-22.0785	-35.4834	61.6679	-0.570103	-0.684857	0.453821	286.958
		4.06375	0.125302	-18.621	3.7024	89.9614	0.991396	-0.050698	0.120678	884.555
		2.67238	0.217271	-43.3871	-12.4247	50.4322	-0.263962	0.113657	0.957813	190.086
		1.13374	0.20856	-44.3227	0.648184	67.6434	-0.132607	0.475823	-0.869487	51.8566
		1.41322	0.39224	-30.688	23.7197	14.3724	-0.828643	0.126927	0.545197	189.819
		2.59097	0.146864	12.57	-9.69366	74.8727	0.864576	-0.484685	-0.132622	1666.22
		3.10168	0.104259	-33.0846	-8.7039	54.9059	-0.0991429	-0.057538	0.993408	302.04
		2.51927	0.0795686	-41.1373	20.6766	34.7084	-0.0452091	0.0511281	0.997668	214.826
		1.70376	0.133745	-39.9032	-6.44259	71.4102	-0.0351424	-0.6561	-0.753856	127.425
		1.40302	0.574567	-33.0031	40.1681	14.0706	0.746773	-0.328535	0.578269	567.678
		2.34334	0.216589	-28.472	17.9788	15.8321	-0.837208	0.214362	0.503122	271.365
		1.49015	0.170695	6.51267	16.5489	80.4079	0.795326	0.0839207	0.600345	380.829
		1.35172	0.264923	-39.1909	-10.5671	26.7059	-0.921221	-0.388009	-0.0282896	102.15
		0.894914	0.482572	51.1352	-9.50344	107.502	0.595267	-0.253182	0.762598	7989.78
		1.37766	0.237552	10.6236	21.5501	82.8752	0.103716	0.946956	0.304168	263.713
		1.67553	0.292019	-39.9421	9.90346	48.0692	-0.990807	0.081976	-0.107616	1081.65
		2.90593	0.111285	-35.88	8.04767	48.3051	-0.596648	0.256515	0.760402	624.1
		1.51918	0.111307	-41.1611	5.03739	30.7823	-0.520349	0.0908381	0.849108	121.048
		2.07078	0.264924	-48.7184	23.3782	67.8026	0.985383	-0.0455396	0.164155	8128.43
		1.44904	0.227358	-36.8758	-5.76677	58.5115	-0.0673916	-0.271908	0.959961	161.587
		0.953721	0.207629	-15.3088	-2.10426	105.94	0.510113	0.421964	0.749487	52.6199
		2.65367	0.175516	-33.0031	40.1681	14.0706	0.79053	-0.279591	0.544877	6761.41
		2.8355	0.105686	-39.0316	5.61278	32.5527	-0.335163	-0.653499	0.678679	419.032
		1.77299	0.236861	-39.1432	20.7113	34.558	0.451322	-0.192854	0.871273	139.655
		1.46088	0.356577	3.35106	-9.08908	85.7651	0.847189	-0.529533	0.0432019	311.825
		1.83386	0.317921	-24.6883	-14.5069	85.1024	0.0349636	-0.360131	-0.932246	137.108
		1.89729	0.331724	-40.3384	52.7332	52.701	0.972148	-0.21904	0.0833678	4809.32
		1.42399	0.332528	19.9266	20.9746	19.906	-0.739473	0.428809	-0.518944	725.654
		1.84094	0.274155	-16.721	92.8359	29.3346	0.54081	-0.701837	0.463627	3025.05
		2.01288	0.125895	-28.6927	20.5817	40.1051	0.0880265	-0.0147688	0.996009	264.217
		1.92875	0.225511	-26.9595	42.7381	15.0035	0.723443	-0.383346	0.574174	12445.3
		1.01919	0.50888	-36.7441	25.5408	14.2868	-0.901111	-0.423434	-0.0932858	23.9264
		1.21194	0.20361	-33.0395	28.92	10.9918	-0.636123	-0.484132	-0.600802	89.6808
		0.971844	0.574055	-44.6312	12.7402	66.3439	0.999776	0.00384172	-0.0208285	683.37
		1.91296	0.126908	-48.2255	18.6839	73.2543	0.10823	0.810558	0.575571	134.337
		1.06759	0.380362	-22.4059	60.6095	26.3118	0.357881	-0.699729	-0.618304	96.5221
		2.69829	0.129427	-32.6921	0.481943	35.6324	-0.996931	0.0749532	0.0225882	559.013
		0.993911	0.343777	-33.7393	28.6534	54.8489	0.420693	0.408727	0.809914	150.813
		3.06806	0.188662	-19.8675	13.964	22.603	-0.930555	-0.0334367	-0.364623	1572.81
		1.30501	0.495881	-33.0031	40.1681	14.0706	0.79691	-0.259675	0.545438	12066.7
		1.99943	0.266572	-35.885	84.4847	39.2842	0.775346	-0.602205	-0.190234	839.939
		1.10422	0.434355	-44.6312	12.7402	66.3439	0.99937	-0.0132786	-0.0329128	1221.81
		0.89303	0.536152	-22.7796	-32.5773	79.6419	-0.789128	-0.488189	0.372758	596.128
		2.2648	0.121551	-25.3066	12.8498	56.6203	-0.101042	0.277091	0.955516	324.308
		1.05196	0.684639	41.6416	-21.7108	5.40016	0.413237	0.766283	0.491982	198.263
		1.25349	0.26898	7.62382	-15.5021	114.342	-0.0363934	0.906403	0.420843	97.3199
		0.578249	0.459779	25.7068	-60.3192	77.7844	0.427445	-0.438652	0.790491	10.395
		1.53307	0.225983	-21.9556	-30.5516	64.436	0.821392	0.544712	-0.169125	1227.44
		0.709168	0.613664	-31.7038	-36.5008	66.7981	0.704551	-0.694632	-0.145238	28.3604
		1.62855	0.127906	-35.5941	-22.8563	71.5616	0.351961	-0.602008	-0.716736	181.214
		1.93258	0.0821419	-31.1796	25.2413	34.8038	-0.236594	-0.135878	0.96206	297.583
		1.40023	0.205515	-40.4199	-17.3875	62.0325	0.120869	-0.590784	-0.797725	98.3092
		2.05522	0.152929	1.33069	2.83115	61.7271	-0.0359174	-0.666	-0.745087	518.51
		0.874701	0.558254	33.5663	10.1065	38.6635	0.746181	-0.388693	-0.540492	1632.23
		1.21778	0.443745	18.6801	73.7336	15.5553	0.650302	-0.489364	-0.581059	312.634
		1.84173	0.249406	-47.1407	-1.41218	82.9996	0.942797	0.243031	-0.228186	8072.32
		2.12573	0.136515	-38.4409	14.6325	42.4671	0.172207	-0.0053682	0.985046	265.183
		3.06954	0.141581	-45.543	20.2036	55.9773	0.22216	-0.131572	0.966092	189.706
		1.18686	0.505056	-46.3418	9.39569	69.4884	0.990552	-0.0505701	0.127471	1882.55
		2.01434	0.265156	-43.7834	9.15631	23.5603	-0.0744003	-0.103181	0.991876	215.562
		1.39246	0.304257	27.4237	18.2439	38.8885	-0.773962	-0.508241	-0.377721	840.922
		1.08308	0.373629	-6.05602	-6.36402	14.8562	-0.726489	0.389282	0.566281	319.71
		1.28205	0.260404	-44.645	20.304	41.3081	-0.926221	0.335551	-0.171812	2696.46
		2.52937	0.123043	-47.3037	13.1748	31.0074	0.687277	-0.286445	0.667533	195.365
		1.611	0.371627	-26.9595	42.7381	15.0035	0.700502	-0.453491	0.551038	1615.28
		1.03264	0.410452	-42.2296	11.2242	97.8389	0.548034	0.222664	0.806275	30.194
		1.67631	0.349145	-28.4544	-20.3519	87.0133	0.512797	-0.752086	-0.414012	210.554
		1.20972	0.4499	-37.4163	-32.3509	45.2077	0.422104	-0.882932	-0.20557	65.76
		1.19281	0.268409	-51.278	5.54155	56.3439	0.929593	0.0524485	-0.364836	3211.35
		1.733	0.432509	-10.1996	-10.8828	118.463	0.945222	0.263845	-0.192203	60.6127
		2.19868	0.122165	-20.8972	-17.444	81.4968	0.494462	-0.752665	0.434744	425.189
		1.29351	0.247424	-38.8924	-24.6134	80.6189	0.50701	-0.853995	-0.116766	58.1665
		2.51482	0.172306	-38.6629	41.6569	72.3608	0.157327	0.950104	-0.269352	135.766
		2.38765	0.134069	-28.6551	7.40837	37.5631	-0.17187	-0.0707079	0.982579	266.768
		1.49938	0.328032	-46.5011	-6.78421	63.6416	0.838158	0.541968	0.0613403	1200.3
		1.1323	0.577865	-29.089	42.1627	13.2331	0.753951	-0.245225	0.609444	2727.88
		1.75285	0.234662	-45.5931	16.5193	27.8628	0.151025	-0.490635	0.858178	80.965
		1.54387	0.138574	9.08611	-15.6758	53.8947	-0.0223914	0.00330774	0.999744	449.115
		1.21073	0.472472	-42.3776	-6.1741	65.2616	0.892773	0.344803	0.289943	307.204
		2.36524	0.124815	-28.9899	31.4553	12.0751	-0.809808	-0.413489	0.41622	162.928
		1.85946	0.219504	-20.5673	13.6974	66.46	0.150074	0.801209	0.57926	933.497
		1.30846	0.433501	-37.8339	-32.7545	66.1758	-0.850014	-0.412618	0.327449	2053.03
		1.61347	0.518306	-5.03894	71.9325	19.8173	0.912655	-0.375619	-0.161158	231.483
		0.878508	0.453107	-39.5458	-11.6776	74.9411	-0.330263	0.529994	-0.781046	43.7239
		1.14613	0.614344	-0.313453	101.593	36.1252	-0.219018	-0.933518	0.283856	5540.95
		1.72146	0.162137	-28.077	20.8192	48.3248	-0.605646	-0.365866	0.706636	156.812
		0.980647	0.253967	-47.5132	14.5593	28.5499	0.946603	-0.00767762	0.32231	100.345
		0.986828	0.247722	-37.7599	-13.431	98.2164	0.752262	0.448308	-0.482827	2046.05
		2.48726	0.0784073	-43.7834	9.15631	23.5603	0.0234185	-0.299748	0.953731	142.979
		2.22175	0.350754	-29.1241	27.7419	36.0375	-0.809605	-0.177812	-0.559395	4230.85
		1.87826	0.112697	-35.9653	-10.0574	42.995	-0.2628	-0.508713	0.819846	95.4851
		2.25116	0.20841	-12.4695	21.9408	42.7435	-0.0195474	-0.337067	0.941278	179.099
		3.08288	0.124984	-41.432	3.95605	26.9408	-0.598853	-0.550208	0.581933	215.826
		1.38108	0.506066	-15.2537	37.4739	9.41232	-0.157037	-0.306669	0.938772	595.924
		1.56915	0.194202	-27.6192	-19.5447	45.077	-0.0383314	0.822394	-0.567625	143.194
		3.24029	0.165696	-30.6366	2.98255	36.8661	0.943164	-0.0503041	0.3285	2715.61
		1.7099	0.313816	-32.6695	19.2939	13.6754	-0.890928	-0.439103	-0.115913	100.32
		2.54902	0.0668305	-43.5502	23.411	29.9438	-0.256681	-0.931507	0.257701	269.684
		1.73074	0.110601	-43.0197	5.54335	32.8534	-0.90515	-0.422463	0.0472142	294.488
		2.36074	0.22115	-9.91743	-11.0198	95.5743	0.800656	0.298399	-0.519526	8085.91
		2.98099	0.155608	23.9385	36.6832	23.5313	-0.736595	-0.642372	-0.211629	869.222
		1.47951	0.209936	-47.5132	14.5593	28.5499	-0.0818052	-0.63926	0.764627	48.707
		2.70754	0.109141	-28.3202	-16.6385	63.051	-0.123272	-0.544779	0.82947	377.254
		1.4407	0.233748	-41.4671	-10.4648	49.7451	0.144376	-0.359015	0.922097	181.535
		3.2232	0.0779822	-43.7696	1.59249	48.596	0.141888	-0.132024	0.981039	299.416
		1.08299	0.513262	10.9472	-43.7759	72.0859	-0.828148	0.478557	0.29181	93.6234
		3.23897	0.242181	-42.0728	12.5008	20.4157	-0.185509	-0.679175	0.710147	245.772
		1.57605	0.581109	10.3879	34.8896	56.2293	-0.339104	0.785178	-0.518173	1696.22
		1.8364	0.123784	-17.3907	-13.8987	49.014	0.262128	-0.0310143	0.964535	286.344
		3.17233	0.171229	4.37065	20.3646	79.4848	-0.00906827	0.971971	-0.234926	1375.11
		3.62148	0.130085	-2.91698	0.461976	31.4559	-0.13411	-0.268476	0.953905	1628.08
		2.29564	0.20592	59.6644	-8.42029	87.8534	0.54203	-0.108888	-0.833275	367.821
		1.82576	0.152007	-21.4327	55.612	38.0625	0.783961	-0.445199	0.43267	6528.95
		2.25253	0.218664	-14.8963	32.239	12.9432	-0.683115	0.191404	-0.704782	868.141
		2.57803	0.0848312	-16.8138	2.68487	33.8927	-0.18698	-0.406692	0.894226	393.851
		1.87895	0.144319	-36.8758	-5.76677	58.5115	-0.0621577	-0.239624	0.968874	210.388
		2.09555	0.271957	-30.1212	17.1002	20.3607	0.450006	-0.0369184	0.892262	340.478
		2.80415	0.257915	-26.478	18.0135	15.6817	-0.95542	0.290722	0.0515172	211.905
		2.10491	0.249413	-39.2749	-31.8449	47.2788	0.912904	-0.392901	0.11061	101.213
		2.02445	0.0876344	-30.4635	-9.65011	36.2448	0.215806	-0.581262	0.784578	268.746
		2.17832	0.332115	-10.2372	-18.9582	89.5014	0.779821	0.529515	-0.333905	5855.77
		1.99561	0.118546	-34.2823	29.6634	21.2828	-0.214293	-0.937719	0.273425	165.449
		1.45426	0.465053	-32.8024	-8.84095	32.017	-0.831268	-0.443556	-0.335041	1712.55
		1.08653	0.45231	-37.1467	-28.0968	23.1661	0.853795	0.452799	0.25692	2156.41
		2.08077	0.195709	-41.4671	10.7839	81.249	-0.0908077	0.941534	0.324449	204.569
		3.7845	0.143432	-22.6968	13.122	64.6897	0.0675264	-0.512312	0.85614	629.85
		1.77378	0.255988	-26.9595	42.7381	15.0035	-0.489161	-0.813111	0.315552	253.864
		2.86722	0.0967272	-48.9403	7.9051	34.6886	-0.360079	-0.40891	0.838532	145.606
		4.1295	0.14578	-48.544	-13.6759	61.5606	0.0763199	0.249276	0.965421	154.174
		2.02395	0.205268	11.0538	17.5626	61.0597	-0.284074	-0.372864	0.883332	2836.92
		2.35271	0.133802	-37.6496	-25.3569	70.328	0.500795	-0.745448	0.4399	131.196
		1.58899	0.59961	-15.1797	35.5487	9.94903	0.0530271	-0.155122	0.986471	2498.93
		2.70866	0.12779	-46.5274	26.4195	70.957	0.363302	0.168175	0.916367	161.199
		1.5352	0.159088	-26.3977	-42.2728	82.6262	0.437533	0.794051	-0.421958	149.689
		2.36367	0.198192	3.51284	-20.5033	111.874	0.568458	0.62002	0.540769	182.703
		1.43978	0.248633	4.75065	33.9415	61.0587	-0.375638	0.756525	0.535318	1005.61
		3.44254	0.0336095	-38.4033	1.45915	39.9251	-0.108733	-0.00655294	0.994049	396.856
		1.68151	0.286949	11.0538	17.5626	61.0597	-0.28488	-0.359551	0.888575	3431.1
		2.85329	0.0712895	-28.6388	-27.7496	82.8611	-0.469672	-0.648539	-0.599004	353.524
		1.74453	0.41003	-18.1155	-5.38301	94.5657	-0.129369	0.657529	0.742239	515.285
		2.05387	0.307946	-33.886	8.08238	48.1547	-0.975377	-0.0507273	-0.214631	1591.29
		2.24266	0.106596	-46.2189	-6.92125	40.7527	-0.132286	-0.0313902	0.990714	176.754
		0.98149	0.385856	-3.8814	95.5814	67.224	-0.189597	0.847708	0.495423	1436.84
		2.30273	0.219959	-45.6295	5.27116	24.7841	0.465062	-0.475821	0.746533	90.5635
		3.22127	0.13362	-28.25	12.2031	17.4423	-0.60247	-0.786458	-0.136063	286.731
		2.06169	0.141885	10.734	30.873	86.4907	0.353051	0.933655	-0.0603641	1895.61
		3.04834	0.0469407	-31.0642	-20.6241	78.9439	0.611234	0.0106091	0.791379	353.22
		3.39738	0.133498	-33.7255	-0.159163	48.3808	-0.14653	0.319707	0.936118	394.952
		1.6556	0.311782	-33.7995	1.76606	47.8441	-0.392447	-0.292877	0.8719	160.402
		2.10543	0.115956	-42.8102	4.15881	35.3109	-0.430615	-0.690903	0.58071	264.064
		0.766258	0.296711	-33.2589	7.10147	29.6441	-0.34428	-0.702304	0.623089	33.8722
		2.52221	0.0815537	-45.5931	16.5193	27.8628	-0.120032	-0.581151	0.804895	171.953
		1.44775	0.366736	-24.3485	18.5889	17.4521	-0.223853	-0.935803	0.272328	211.209
		1.57792	0.197592	-42.6485	13.9933	92.9239	0.421703	0.806229	0.414923	144.171
		1.63578	0.505113	-23.0179	8.35638	32.7337	-0.973614	0.121887	-0.192923	1227.15
		1.27664	0.3404	-32.6921	0.481943	35.6324	-0.950565	-0.00785546	-0.310426	1782.17
		2.96433	0.102037	-46.5889	2.70484	38.0692	-0.420294	-0.189745	0.887327	177.304
		1.82521	0.288277	-37.6157	13.4854	53.1443	0.982453	-0.0948895	-0.160567	3393.8
		3.05162	0.101163	-29.2571	-0.392931	54.379	-0.124217	-0.399154	0.908431	404.109
		2.58383	0.360076	-46.6115	-16.1071	60.0262	0.923056	0.332675	-0.19312	4621.18
		3.06598	0.149663	-24.2344	-2.85511	67.213	-0.172529	-0.337034	0.925549	786.487
		2.25025	0.320596	-45.1492	4.96797	31.0831	-0.985677	-0.10383	0.132895	373.61
		2.74365	0.0711854	-31.7916	-5.76306	72.7295	0.201588	-0.454285	0.867749	277.719
		1.81212	0.257944	-46.5023	-3.61149	37.7585	0.455549	-0.648637	0.609709	208.773
		1.84563	0.275678	-14.8799	-2.91902	58.2413	-0.965785	-0.0829455	0.245721	3035.71
		2.36962	0.39182	-34.3337	71.6493	30.2928	0.670929	-0.234586	0.703437	6352.04
		2.64251	0.068869	-29.0125	12.6434	34.0322	-0.156415	-0.78748	0.596162	436.589
		3.05482	0.122555	-40.5579	9.66598	39.8494	0.916466	0.0668768	0.394485	6972.75
		2.7559	0.141069	-23.1934	48.5832	13.0926	0.323128	-0.532232	0.782507	6709.97
		1.23256	0.202713	-41.0507	35.609	65.9016	-0.506076	0.860315	-0.0612004	105.758
		1.54272	0.279794	9.12373	-7.60039	82.8565	0.556254	-0.810524	0.183394	905.285
		1.09709	0.489987	65.9387	35.9986	74.9075	0.842576	0.405033	0.354984	13079.8
		0.886445	0.3233	-28.4958	23.5883	43.4099	-0.873929	-0.383866	-0.298154	2128.34
		1.80202	0.513511	-46.9313	-2.79672	85.4571	0.121014	0.679057	0.724043	66.0895
		1.33767	0.253153	-0.0337823	-25.7786	63.6292	0.155305	-0.217714	-0.963577	345.4
		1.47081	0.192063	-33.7255	-0.159163	48.3808	0.582414	-0.616607	0.529708	369.644
Av1
	-23 ms
		2.77788	0.0640702	-22.6253	17.5422	13.4602	0.541236	0.481022	0.689697	8578.04
		1.19703	0.313993	65.19	7.62627	85.0293	0.985178	0.0633267	0.159415	10686.9
		2.45752	0.0875568	-6.58526	8.3309	37.8296	-0.606976	-0.174191	0.775395	587.344
		0.634565	0.426131	-35.2492	-23.7001	75.9399	0.792193	0.462276	-0.39841	350.949
		1.63016	0.477317	-30.7106	4.90777	36.3294	-0.98013	0.0512438	-0.191623	1477.78
		1.42134	0.190487	-14.5338	-6.93561	88.5026	0.0596868	0.200936	0.977784	134.289
		2.2848	0.132315	-38.9576	3.68756	33.0894	-0.484832	-0.014908	0.87448	140.739
		1.10736	0.142257	-14.451	17.5149	42.0466	0.389847	0.719932	-0.574211	103.94
		2.80474	0.057987	-36.0669	28.2442	23.8906	-0.515054	-0.739142	0.434038	265.961
		1.67725	0.274476	12.3017	-59.6179	59.7897	-0.353699	0.103713	-0.929592	106.534
		2.80704	0.113103	-24.1378	-7.21712	14.2888	-0.364157	0.561361	0.743145	166.719
		1.63253	0.399083	-13.1405	-39.1236	99.5475	0.344068	0.682192	-0.64516	5601.7
		1.29749	0.335528	-2.78154	1.00265	33.3767	-0.394264	0.203732	0.89613	226.831
		1.14903	0.169587	-15.7791	0.153261	47.0274	0.0501626	-0.569641	0.820361	118.919
		1.35756	0.363153	-38.5287	24.1215	16.8947	0.164695	-0.62255	0.765053	158.313
		0.605789	0.824562	-23.8142	-8.79692	98.011	0.662939	0.091244	0.743093	20.2782
		1.44601	0.324543	-43.3871	-12.4247	50.4322	-0.241642	0.579643	0.778218	95.5129
		1.01121	0.212448	-44.3992	30.1676	46.8443	0.984787	-0.157659	-0.073068	1376.25
		1.24263	0.691534	-29.1241	27.7419	36.0375	-0.797226	-0.170919	-0.578979	2550.36
		3.04018	0.0981788	8.92558	13.8145	85.1724	0.331777	0.447186	0.830632	870.954
		2.08648	0.125575	-20.3441	4.74904	93.9533	-0.684614	-0.302863	-0.663007	292.961
		2.32191	0.232656	-19.0749	-29.1981	76.3469	0.0102788	-0.00643396	0.999926	236.65
		0.585038	0.693353	-19.7647	-48.7591	36.0867	0.834871	-0.390273	-0.388172	11.2888
		2.03597	0.296197	14.1402	69.5472	60.7865	0.290985	-0.501958	0.814473	387.456
		1.58176	0.241144	-3.27064	-25.0699	74.0705	0.729864	-0.390498	0.56108	319.761
		4.54031	0.0815914	-20.4808	7.38108	66.1494	0.277983	-0.649669	0.70757	700.999
		1.59395	0.323678	-48.5691	-4.8937	63.2553	0.081592	0.275313	0.957886	46.5705
		0.578392	0.223653	-42.5042	40.9097	47.8519	0.0490992	0.845418	0.531844	9.57679
		1.00376	0.291711	-14.2579	72.5371	30.7098	0.478799	-0.416224	0.772987	2924.03
		2.12365	0.138137	7.01808	-35.034	22.0046	-0.349086	0.0440669	-0.936054	333.337
		2.16033	0.32366	-19.4198	-7.10547	103.473	0.932606	0.0471409	0.357805	103.037
		0.786974	0.790074	-2.77652	-32.9369	105.405	0.76494	-0.636757	-0.0969938	11.3168
		1.69599	0.175133	-22.5601	10.49	92.4935	-0.188141	-0.0779891	-0.979041	218.818
		1.52178	0.29592	-35.4975	15.2792	81.6452	0.329679	0.604818	0.724919	72.4348
		2.26133	0.158336	-42.4541	23.3453	44.4626	0.911903	-0.29203	0.288359	996.356
		1.39147	0.229189	39.7729	-1.91042	91.5886	0.654183	-0.00263842	-0.756332	388.635
		1.06619	0.561232	33.3306	23.446	12.0176	0.629136	-0.0232276	-0.776948	6015.36
		0.841376	0.447363	-0.511597	-53.0696	77.5925	-0.109011	-0.989904	0.0905918	1634.32
		1.07952	0.300712	-28.8746	6.8386	87.7191	0.334885	0.77663	0.533571	173.304
		1.86317	0.130183	-22.9928	-0.425836	31.039	-0.360534	0.898832	0.249232	322.906
		2.0354	0.232289	-44.0769	10.5118	73.1796	-0.451432	0.140618	0.881156	102.472
		1.12258	0.245125	-35.6831	-10.1945	20.1061	-0.650047	0.191578	0.735348	44.1932
		1.47578	0.536577	-47.7201	9.59845	77.8586	0.984141	-0.0842391	0.156112	2167.9
		1.19062	0.379726	45.4591	-36.6029	25.983	0.257495	-0.393529	-0.882514	190.464
		1.52321	0.129532	-28.3692	-2.24682	92.3234	0.534239	0.428675	0.728579	138.063
		2.85977	0.209397	-32.7937	38.7835	16.528	0.836676	-0.304173	0.45547	3381.93
		1.93938	0.2257	-24.2344	-2.85511	67.213	0.358143	-0.643062	0.676909	348.591
		1.91829	0.249988	-40.5579	9.66598	39.8494	-0.997241	0.00110844	0.0742275	278.311
		1.71563	0.401571	-20.3441	4.74904	93.9533	0.357308	-0.916417	0.180308	218.462
		1.72196	0.255824	-42.5607	-16.7445	86.9926	-0.293682	-0.442877	-0.847119	44.8642
		1.92695	0.401417	-46.8209	-14.7226	57.5687	0.930118	0.335356	-0.149724	2239.98
		1.37617	0.224243	7.01808	-35.034	22.0046	-0.196064	-0.00479235	-0.980579	218.66
		1.33123	0.492397	-48.8413	18.4464	65.0345	0.992208	-0.0824588	-0.0934035	847.167
		1.23569	0.345416	6.72211	15.1643	82.8654	0.563517	0.293262	0.772299	181.842
		1.58799	0.295304	-19.0749	-29.1981	76.3469	-0.113501	0.0551564	-0.992006	194.254
		1.20413	0.4766	-2.97593	-29.5981	50.3342	-0.0566286	0.127579	-0.99021	109.897
		0.801109	0.277955	-27.2304	41.6568	11.162	-0.135486	-0.98446	-0.111726	42.201
		0.851817	0.634205	23.4168	-31.4043	107.292	0.235532	0.638718	0.732505	26.4751
		1.58085	0.135951	-32.5065	4.7069	65.6677	-0.397133	0.907746	0.135212	243.147
		1.22879	0.282593	-46.2929	-4.99603	40.216	-0.223762	0.144872	0.963817	63.155
		1.7365	0.147761	38.8261	-8.86786	104.026	0.695359	-0.0611051	-0.71606	331.196
		0.86184	0.354049	-28.8896	38.8239	68.3041	-0.174779	0.883031	0.435554	236.074
		2.19628	0.220386	-44.6312	12.7402	66.3439	0.999054	-0.0281298	-0.0331783	4715.73
		1.27625	0.302939	-46.3305	29.426	74.2618	0.433039	0.879015	0.199526	40.6593
		1.81576	0.150988	-23.966	47.0691	82.296	-0.770152	0.510756	0.382092	1795.83
		1.14656	0.356429	-33.9462	2.44378	72.6538	0.995312	0.0133766	0.0957827	1822.95
		1.19775	0.426674	-26.478	18.0135	15.6817	-0.988672	-0.107251	0.105003	65.1415
		2.08974	0.125095	-24.1378	-7.21712	14.2888	-0.378508	0.559479	0.737371	263.745
		1.2834	0.465348	-8.55296	-3.65875	62.1684	0.126151	0.0938354	-0.987563	166.87
		1.36525	0.440488	-23.1006	-16.0942	79.1897	0.438521	-0.82341	0.360133	245.523
		1.44412	0.28048	-19.3032	34.9386	8.32903	-0.231198	0.00284907	0.972902	187.473
		2.11502	0.104879	-23.8895	-3.69898	71.5912	-0.120815	0.443424	-0.888132	221.13
		0.529931	0.70355	-40.9604	-22.7229	80.2325	0.854346	-0.416519	-0.310812	5.83568
		1.80486	0.076187	-29.2182	-16.739	77.7201	-0.507302	-0.380431	-0.773251	276.744
		1.57024	0.159049	-44.0656	9.29336	46.4492	-0.290533	-0.11561	0.949855	125.999
		1.73713	0.237185	-39.991	3.04646	45.8378	-0.275427	-0.145544	-0.95024	112.467
		1.93656	0.211799	0.826537	-12.5049	51.5021	-0.0148629	-0.323677	-0.946051	693.631
		0.802728	0.718165	-37.8339	-11.5058	97.6796	0.84316	0.413063	-0.344181	489.458
		1.02749	0.385789	-36.4369	59.119	52.7109	0.177593	0.965623	0.189822	94.2558
		1.39457	0.338491	-37.2458	25.108	87.3317	0.291532	0.910393	0.293589	77.9025
		2.24572	0.152882	-24.1378	-7.21712	14.2888	-0.26744	0.636483	0.723439	344.256
		3.10501	0.152679	-28.9022	21.9662	37.6476	-0.312968	-0.316207	0.89558	347.848
		0.823351	0.421198	-47.4856	-0.568309	78.6214	0.946396	0.322081	-0.0244763	1139.15
		1.16308	0.522623	-25.5637	-17.0441	46.3107	-0.0704114	-0.177248	0.981644	126.799
		0.903812	0.287195	-40.8262	-19.0095	56.2702	0.180502	0.00796798	0.983542	27.2112
		1.2618	0.309439	-21.3098	39.295	9.32675	0.127491	0.0125558	0.99176	7026.54
		1.1809	0.61406	-31.2285	39.633	64.0762	0.122699	0.992424	0.00627759	77.9128
		3.49021	0.0452728	-38.9576	3.68756	33.0894	-0.504342	-0.180608	0.844405	324.413
		1.69241	0.361175	-21.4314	31.1905	32.4417	0.619825	0.0253135	0.784332	1868.69
		1.3908	0.189469	-36.7893	9.16563	89.7047	0.65945	0.0356421	0.750903	167.533
		1.54457	0.277259	-34.4616	-11.6739	89.1591	0.141895	-0.737764	-0.659978	201.628
		1.45101	0.379886	-29.6371	-35.2186	41.3013	0.504903	-0.79363	-0.339448	92.1899
		0.927904	0.249138	-39.5358	11.5255	53.8314	0.995719	-0.0686875	-0.0618472	1169.98
		1.60674	0.434209	-10.1382	-8.41687	119.847	0.962921	0.0640895	0.262059	48.4582
		2.12965	0.273514	-18.9646	-19.8752	79.9624	-0.0681242	-0.608485	0.790636	426.163
		0.985656	0.483065	-32.1365	-4.91919	68.3512	0.23208	-0.541117	-0.808289	57.4936
		2.49887	0.224713	-6.46236	34.5114	72.1015	-0.103836	0.91623	-0.386964	459.517
		1.50755	0.198302	-3.74093	-1.56367	46.6618	-0.440916	-0.417732	0.794414	225.912
		2.37085	0.0546222	-35.4348	-6.67635	77.4085	-0.306811	0.358286	-0.881758	134.955
		0.950104	0.587312	-45.642	9.66227	25.6314	0.178841	0.117577	0.976827	20.2681
		1.72398	0.475732	-49.1874	22.463	34.7732	-0.266974	-0.199819	0.94276	60.2632
		0.786698	0.587642	-29.1555	-17.4458	104.987	-0.704462	-0.127149	0.698259	48.4999
		1.45786	0.25259	-47.1407	-1.41218	82.9996	0.948203	0.315827	-0.0341177	360.77
		1.63661	0.127652	-48.386	5.67669	41.5244	-0.256824	0.308645	0.915849	70.9344
		1.38588	0.14693	-26.33	14.163	16.7552	0.421097	0.57981	0.697494	3324.43
		1.20832	0.232723	15.5009	-25.9046	83.3943	-0.957167	-0.179575	-0.227121	246.502
		1.84413	0.269665	-27.6468	38.0804	58.0132	-0.937231	0.334943	0.0970103	955.172
		1.22634	0.300604	-35.8926	12.4388	49.1524	0.0540372	0.810825	-0.582789	117.024
		0.959666	0.6962	-47.5132	14.5593	28.5499	0.950211	0.0391563	0.309138	125.035
		1.99622	0.108511	-13.8854	14.0681	22.1519	-0.135252	0.733664	0.665916	633.41
		0.604896	0.579532	5.84925	6.28166	95.8398	0.660421	0.0564424	-0.748771	555.976
		0.976025	0.407818	11.0952	-26.3776	104.663	0.565469	-0.75063	-0.341759	143.678
		4.20455	0.0607978	-46.7858	-0.301728	34.7643	0.53894	-0.0537656	0.840626	382.447
		1.49566	0.373146	-14.3156	-3.19311	12.4635	0.508897	-0.195137	0.838418	5601.24
		1.31984	0.405746	-28.171	-23.6617	90.0075	0.384832	-0.379925	0.841167	37.3027
		3.34619	0.0755348	-31.1909	5.21096	30.0304	0.124395	0.494525	0.860215	367.494
		3.45063	0.084953	-21.2947	7.30975	28.7418	-0.782183	-0.116109	0.612134	412.187
		1.18543	0.297704	-18.4993	11.8069	66.8464	-0.0715782	0.77891	0.623037	425.091
		1.93419	0.241046	-27.2492	-29.1708	47.7606	0.554174	0.524212	-0.646601	205.402
		2.47996	0.168168	-44.0894	-6.34586	42.5231	0.284934	0.0616294	0.956564	153.826
		1.70005	0.498339	-33.8835	-19.5118	68.4171	0.876381	0.481212	-0.0197675	2903.09
		1.75577	0.187223	-41.062	15.5787	61.1282	-0.666565	-0.59595	0.447811	127.721
		1.56129	0.196212	-36.0155	7.507	46.3843	-0.380316	-0.658986	0.648921	96.1887
		2.0689	0.321666	-9.91743	-11.0198	95.5743	0.801024	0.297114	-0.519695	6621.73
		2.58135	0.131327	-14.8837	27.8479	12.0959	-0.367218	0.488499	-0.79153	11953
		0.98961	0.316198	-27.4938	-20.9583	99.6113	0.265305	0.296551	0.917426	21.7099
		3.10346	0.0688842	-40.8513	-10.2273	57.9649	0.288567	-0.574186	0.766185	233.178
		1.68308	0.213011	-50.0841	-2.0589	43.8216	0.0320992	-0.512307	0.858202	155.56
		1.53212	0.284474	-24.6883	-14.5069	85.1024	0.692831	-0.302035	0.654798	140.398
		1.43815	0.148471	-3.86133	-34.0896	64.156	-0.91548	0.266861	-0.301134	161.563
		2.6763	0.277617	-27.2304	41.6568	11.162	0.454341	-0.194916	0.869242	7075.59
		1.51375	0.709213	-37.0025	62.5658	72.6056	0.321959	0.888664	-0.326525	38.2303
		1.0569	0.376746	-41.072	-28.8731	50.734	-0.0846257	0.0354608	0.995782	19.9109
		2.93227	0.234836	-10.6511	62.2023	22.9521	0.607326	-0.616665	-0.500879	484.665
		2.23901	0.204623	-3.84001	-12.105	16.3159	-0.21754	-0.470187	0.855337	509.386
		1.71869	0.390934	-41.3793	-19.9538	75.3176	0.518683	0.543511	0.659973	82.8903
		1.89208	0.0496238	12.1248	26.2791	77.2732	-0.0128187	0.0207722	0.999702	2524.63
		0.960931	0.675816	-40.3697	-13.7032	90.147	0.332958	-0.436915	0.83561	30.3958
		2.5931	0.103249	-18.8818	4.57538	33.5063	-0.342823	-0.308672	0.88724	389.406
		1.80165	0.19512	-36.8758	-5.76677	58.5115	-0.0521359	-0.238047	0.969853	195.697
		1.35371	0.265337	-12.457	17.5497	41.8962	-0.370097	-0.600665	0.708682	121.457
		2.07888	0.223729	-45.4665	-9.31582	76.7763	0.420759	-0.854579	0.304395	84.7093
		2.27314	0.248497	-29.02	-16.9051	106.908	0.654882	0.436513	-0.616917	605.968
		1.40163	0.212889	-15.0392	-19.0989	52.3945	-0.199968	-0.648453	0.734521	305.211
		1.7075	0.365804	-10.2372	-18.9582	89.5014	0.779549	0.53009	-0.333629	3962.52
		1.78413	0.143761	-34.2698	25.2723	20.4354	-0.470316	-0.840027	0.270477	200.917
		0.958625	0.494059	-26.4617	4.10422	92.4837	-0.126531	0.93463	0.33235	210.27
		0.75945	0.406173	13.167	74.5447	49.0359	0.742735	-0.115304	-0.659583	126.178
		1.81255	0.236638	-47.991	8.51711	74.0171	0.441415	0.897303	0.00092431	124.52
		3.28719	0.0993983	-23.6311	1.77347	76.2801	0.197097	-0.526515	0.827004	512.057
		1.47876	0.414239	-24.583	28.7556	16.6893	-0.195047	-0.158554	0.967893	236.701
		1.97715	0.204802	-50.0841	-2.0589	43.8216	-0.86597	-0.423676	0.265696	230.481
		3.83511	0.13177	-35.7546	-14.6147	71.3356	0.899643	0.429	0.0812446	2629.56
		2.61536	0.285726	10.1784	36.2741	53.7719	-0.175731	-0.645211	0.743519	2776.68
		1.7818	0.258834	-46.0822	-9.55329	68.5566	0.100448	-0.984597	0.143108	62.0743
		1.57906	0.621439	-15.1797	35.5487	9.94903	0.0643043	-0.154135	0.985955	2796.42
		2.85656	0.118169	-40.0399	17.4382	75.1102	-0.0468638	0.479949	0.876044	190.539
		1.62704	0.175477	56.6244	-4.705	101.6	0.638227	0.211334	0.740273	14563.6
		2.14661	0.215855	-43.7809	2.81088	75.3264	0.97089	-0.0535158	-0.233471	1191.15
		1.46583	0.168221	12.1988	24.3539	77.8099	-0.0910268	-0.0984664	0.990968	1334.07
		1.9272	0.0848376	-42.7099	-9.72134	60.036	0.210669	-0.356286	0.910318	121.361
		1.30481	0.443288	-38.8071	-6.5083	85.929	-0.922565	-0.304125	0.23745	4179.71
		2.56086	0.0591633	-24.5278	-22.7484	85.3285	-0.265102	-0.113623	-0.957502	241.685
		1.19573	0.607821	-17.0834	-1.56919	55.9342	-0.955097	-0.259589	0.142841	1581.84
		1.80848	0.391028	-49.5298	-4.28731	50.6573	-0.787687	-0.578285	0.21245	260.695
		1.65048	0.262551	-50.0841	-2.0589	43.8216	-0.0727386	-0.11877	0.990254	102.816
		1.26564	0.563202	-15.0518	-14.7078	53.2418	0.901574	0.425217	0.0797158	2582.53
		1.84698	0.309864	-32.5065	4.7069	65.6677	0.917451	0.316044	0.24166	2478.48
		2.44462	0.243521	-38.9325	-5.09466	31.3947	-0.978173	-0.090548	0.187026	193.355
		1.77683	0.163054	10.734	30.873	86.4907	0.353007	0.934048	-0.0542315	1494.98
		3.04119	0.0482804	-25.3041	-14.7443	76.8826	0.439711	0.0191568	0.897935	648.769
		3.33745	0.0936121	-3.63057	-13.4895	18.7734	-0.980042	0.0864527	0.179008	1295.79
		1.81035	0.263037	-43.3871	-12.4247	50.4322	-0.541799	-0.116981	0.832328	130.603
		2.47526	0.114932	-42.8102	4.15881	35.3109	-0.676138	-0.63292	0.37716	377.074
		0.638915	0.258139	-31.0078	37.0301	39.8033	-0.959183	-0.0250054	-0.281677	525.418
		1.928	0.151434	-45.79	13.5127	24.558	-0.0750253	-0.752904	0.65384	118.78
		1.28423	0.410596	-38.2541	15.6847	98.3854	0.643738	0.71542	0.271617	80.202
		1.28554	0.2519	-39.3	-1.814	80.4773	-0.114625	0.98495	0.129359	106.47
		1.81392	0.385405	-16.2494	23.6595	19.6187	-0.617116	0.0553951	-0.78492	13825.6
		1.44133	0.460387	-30.7595	-1.94924	34.098	-0.947698	-0.253243	0.19426	1886.3
		2.60008	0.110197	-43.3997	-8.0336	51.2796	-0.143217	0.350167	0.925674	165.922
		1.94374	0.242321	20.18	-51.9443	86.2292	-0.0259252	-0.876651	0.480429	13423.4
		2.51613	0.0631517	-12.4043	-6.36022	90.273	0.504908	0.0527002	0.861563	574.682
		2.72852	0.311554	-28.9009	-2.4552	32.0269	-0.885823	-0.409026	-0.219123	3025.58
		2.41655	0.304355	-28.3692	-2.24682	92.3234	0.540482	0.429816	0.723282	220.244
		2.04835	0.179203	-45.1492	4.96797	31.0831	-0.898228	-0.00862817	0.439445	253.902
		3.19104	0.0688795	-37.0112	-6.30744	56.5907	-0.360575	-0.535618	0.76361	323.288
		0.92841	0.603362	51.455	-22.8138	82.0714	0.779941	-0.616379	0.108486	4360.19
		2.55817	0.180229	-43.3621	-21.2069	48.7376	-0.177815	-0.400768	0.898758	159.48
		1.16304	0.365811	-15.1922	39.9398	10.7964	0.0340252	-0.196641	0.979885	2864.03
		1.52207	0.278029	-0.578068	-0.34718	35.6838	0.640065	-0.504464	0.57951	450.917
		1.94277	0.270401	-30.5626	-20.1914	5.89898	-0.748471	0.604682	0.272308	96.7463
		2.44274	0.200858	-29.089	42.1627	13.2331	0.729377	-0.302095	0.613797	2899.43
		1.47434	0.257814	-45.0137	26.7574	64.5077	-0.848774	0.524587	-0.0662633	154.842
		1.22217	0.240501	5.18457	-0.812816	85.3887	0.315782	-0.926937	-0.202658	598.209
		1.22757	0.70175	-24.2155	67.9724	30.6144	0.746153	-0.245088	0.619021	1897.53
		1.38932	0.390244	56.2996	42.545	55.0019	0.230513	-0.0877086	0.969108	504.786
		2.47064	0.196818	17.0372	-6.75471	54.9879	-0.741864	0.348216	-0.573047	1290.07
		1.14963	0.552248	-29.9092	9.37021	74.5844	0.997503	0.0303615	-0.0637646	1967.05
		1.5583	0.154359	-31.7314	-0.124449	48.2304	0.689777	-0.597801	0.408463	446.475
Av1
	-33 ms
		2.92482	0.0996475	-36.1409	30.1694	23.3539	0.837647	-0.252319	0.484441	5753.4
		1.53606	0.142253	-24.6883	-14.5069	85.1024	-0.590462	0.212438	-0.778604	130.218
		1.98547	0.166403	-14.9539	-0.993805	57.7046	0.165868	-0.462428	0.871004	168.721
		0.675966	0.4771	-21.2646	-35.4121	99.0756	0.122257	-0.0459148	-0.991436	5.12957
		1.1455	0.278935	9.55389	9.66085	92.5449	-0.793479	-0.225302	0.565358	1494.1
		1.15329	0.336494	-18.2385	-10.3148	91.7976	0.265255	0.424123	0.865887	73.9045
		1.69747	0.21172	-46.7858	-0.301728	34.7643	-0.262166	0.0265223	0.964658	47.9532
		1.21801	0.123026	-38.3406	0.752326	67.1922	-0.158305	0.672936	-0.722563	43.3697
		1.79086	0.186604	-36.2274	36.4857	23.6645	0.080906	-0.625034	0.776393	167.332
		1.40195	0.284532	4.91494	-47.5643	44.4226	-0.44975	0.157388	-0.879178	174.058
		2.55343	0.125705	-26.478	18.0135	15.6817	-0.813478	-0.192186	-0.548924	1133.72
		1.55638	0.331102	-28.3202	-16.6385	63.051	0.830394	0.514147	0.214704	949.266
		1.22102	0.391076	-8.1228	13.6025	71.8567	0.207624	0.891999	0.401536	187.077
		0.896732	0.355564	-2.57085	-3.55461	61.7173	0.52008	-0.575559	0.63107	195.998
		0.709554	0.738682	-30.1575	27.1008	48.7858	0.993315	-0.0782395	0.0848805	766.411
		0.824799	0.620596	32.02	-32.2464	88.1796	0.248957	-0.401952	-0.881167	84.0849
		1.34211	0.308238	-39.5207	-20.4598	73.2465	-0.0110528	0.776131	0.630475	86.8709
		0.89973	0.226095	-46.3192	28.2076	47.5314	0.980541	-0.19123	-0.0443996	2248.39
		1.37113	0.397914	31.1258	49.2173	15.3312	0.370448	-0.821418	-0.433637	358.837
		2.94861	0.0822066	-8.55296	-3.65875	62.1684	0.00797196	0.053183	0.998553	595.128
		2.19528	0.174772	-20.3441	4.74904	93.9533	-0.664531	-0.270374	-0.696632	330.478
		2.01938	0.206095	-5.24587	45.7229	37.6222	0.201141	-0.945714	0.25528	531.275
		0.628543	0.475424	-31.8267	-41.4326	64.03	0.22909	-0.507491	-0.830645	15.2008
		1.69105	0.260252	12.2728	22.4287	78.3466	-0.623711	-0.779221	0.061637	725.126
		2.1462	0.298784	-19.8675	13.964	22.603	-0.907855	0.036347	0.417706	374.569
		3.47025	0.140178	-25.9236	37.0338	54.0213	-0.193854	-0.899089	0.392505	283.831
		1.73455	0.153359	-46.8209	6.52617	89.0725	-0.864223	-0.124554	0.487447	718.343
		0.418928	0.651473	-44.6312	12.7402	66.3439	0.999785	-0.000905016	-0.0207242	53.2418
		0.834347	0.208333	20.7293	22.2643	84.0441	-0.217715	-0.204534	0.954341	371.899
		1.8835	0.160367	-2.67118	-10.9232	5.4883	-0.357409	0.888945	0.286417	257.943
		1.76527	0.265679	10.8707	6.9922	82.7907	0.383263	-0.823555	0.418172	1201.92
		1.10496	0.566899	26.5534	-18.2329	72.1254	0.256731	0.552853	-0.792744	130.437
		1.82638	0.116064	-15.6048	5.59662	103.793	-0.886109	0.0580927	-0.459822	273.465
		1.64031	0.208382	-46.1449	12.4023	72.7933	0.949995	0.0708451	0.304121	288.555
		1.37931	0.307464	-49.1122	17.365	61.193	0.709671	-0.480094	0.515632	74.2227
		1.47059	0.191089	6.26561	31.1067	80.4924	0.102119	-0.0300176	0.994319	442.092
		2.10673	0.160702	-40.2343	-13.1625	92.0677	-0.522402	0.289331	-0.802112	87.7902
		2.05959	0.236313	-27.5715	11.7338	52.9291	0.0507981	0.229205	-0.972052	170.66
		1.26217	0.145123	-43.2517	9.36469	83.8568	0.466753	0.849344	0.246488	88.3377
		1.70076	0.0875414	-9.2076	12.4498	30.6076	-0.0813941	0.975665	0.203599	498.127
		1.67312	0.322567	-45.9994	36.146	53.6043	-0.143369	-0.851282	0.504741	42.4166
		1.09491	0.284156	-5.12046	1.81181	29.1488	-0.514544	0.458726	0.724441	230.309
		1.07589	0.672308	37.8015	16.8668	69.782	0.777903	-0.377341	0.502474	2622.49
		0.900154	0.710413	13.7702	57.9245	26.5991	0.184783	0.374466	-0.908642	1826.41
		1.6216	0.240496	-20.3441	4.74904	93.9533	0.712695	0.104769	0.693606	237.708
		2.73422	0.25924	-21.3838	41.2202	8.79004	-0.126887	-0.55975	0.81889	357.29
		1.96392	0.146842	8.45906	6.55386	103.909	0.628922	0.766082	0.13257	431.335
		1.50558	0.26964	20.5851	-25.9008	97.6122	0.551059	-0.671097	-0.495947	186.592
		1.92358	0.31737	-37.7374	5.38091	76.2593	0.988013	-0.0667957	0.139169	322.999
		1.40196	0.398531	-25.131	-27.377	76.2614	0.82116	0.525029	-0.223699	877.136
		1.55798	0.532068	-35.4724	-14.7518	48.4467	0.855124	0.503833	0.12213	3908.55
		1.11422	0.410839	12.6929	-4.76188	77.6408	0.0199841	-0.972407	0.232433	1493.36
		1.33382	0.230873	25.2528	82.8575	25.0186	-0.555104	-0.340264	0.758999	4247.67
		0.957907	0.453007	16.5669	38.0003	59.083	-0.281481	0.588456	-0.75795	315.709
		1.75046	0.194482	-24.3485	18.5889	17.4521	-0.0464115	0.981459	-0.185968	490.332
		1.63519	0.372026	-24.3485	18.5889	17.4521	0.224882	0.926583	-0.301449	146.361
		0.610651	0.471085	-21.3838	41.2202	8.79004	-0.606598	-0.794735	-0.020861	12.5304
		0.784023	0.443733	15.5109	-2.70151	62.2846	0.852856	0.0830037	0.515507	196.86
		1.15646	0.180178	-37.2834	17.0327	58.3699	0.0935564	0.994755	0.0413573	100.799
		1.0923	0.305953	-45.2232	6.89318	30.5464	-0.367694	-0.27184	0.889328	92.1884
		1.27669	0.257452	-7.36782	-37.635	96.6389	0.465402	0.454181	-0.759684	3129
		0.893266	0.325943	-43.0197	26.7921	64.3573	-0.042363	0.930711	-0.363294	68.2333
		1.75349	0.323887	-48.7798	20.9123	66.4186	0.988758	-0.12918	0.0753011	5484.02
		1.44813	0.150581	6.26436	34.2794	54.6093	-0.197783	0.971966	0.127135	596.952
		1.5029	0.06388	-19.8914	19.5735	50.1808	-0.542268	0.627956	0.558226	450.055
		0.910872	0.181665	12.9162	-34.959	73.6302	0.426762	0.480926	0.765888	128.324
		1.25431	0.268826	-48.7685	19.6939	39.6881	0.74773	-0.188387	0.636718	112.844
		2.11095	0.147201	-24.3485	18.5889	17.4521	-0.493253	0.488887	0.719507	300.362
		0.723547	0.605121	8.44149	44.8846	32.728	0.337721	-0.495477	0.80028	418.864
		1.27822	0.345689	-33.0219	-9.41073	82.173	0.623205	-0.778679	0.072628	143.362
		1.65466	0.179063	-14.8963	32.239	12.9432	-0.959308	0.0636986	0.275083	217.645
		2.32686	0.0897739	-14.451	17.5149	42.0466	0.389404	0.656026	-0.646525	343.187
		0.522069	0.713346	-38.1537	-19.4442	91.6067	-0.117522	-0.759801	-0.639446	10.3703
		1.85998	0.100282	-25.0947	-16.1289	79.3401	-0.298346	-0.135253	-0.944826	229.509
		0.880998	0.358085	-31.9622	-20.7246	93.6131	-0.740546	-0.500382	0.448564	1018.54
		1.32785	0.393234	-46.2302	-5.70286	67.4831	-0.939912	-0.341107	0.0145035	1142.95
		1.63996	0.319798	13.7351	43.5037	49.4035	0.579027	-0.244879	0.777664	1017.12
		0.93435	0.112961	44.753	42.7403	34.9361	0.941472	0.0735181	-0.328976	3669.73
		1.26572	0.242579	-20.6902	8.76562	63.6919	-0.219054	0.498304	-0.838874	188.203
		1.272	0.159167	10.5246	32.2575	84.0332	0.395693	0.0728037	0.915493	424.578
		1.28024	0.41863	-35.4248	16.5267	56.2988	0.0908655	0.024909	0.995552	141.83
		2.56532	0.187497	-47.8204	23.4786	53.1335	0.288233	-0.0134484	0.957466	175.237
		0.454628	0.233441	-38.5287	24.1215	16.8947	0.373104	-0.522333	-0.766787	16.573
		0.495529	0.0894776	5.61599	-7.97301	89.4563	-0.518675	-0.7525	0.405858	218.244
		0.74649	0.163077	-36.7893	9.16563	89.7047	0.332404	-0.836572	0.435494	19.1504
		1.57799	0.126043	4.70048	30.2573	32.9442	0.220077	0.873444	0.434351	773.869
		1.02097	0.544536	3.42255	16.5799	66.0395	-0.0299418	0.99326	-0.11197	345.435
		2.97129	0.091752	-26.4391	1.66743	39.0228	-0.786067	-0.224607	0.575892	564.432
		1.45973	0.499983	-43.3646	27.636	59.979	0.0420391	0.416545	0.908143	77.2605
		1.73032	0.0823294	-31.6198	6.02573	77.729	0.268063	0.110649	0.957026	273.094
		1.48606	0.333482	-34.4616	-11.6739	89.1591	0.138379	-0.738558	-0.659835	174.488
		1.72736	0.169536	-39.3853	-19.9191	75.1672	-0.686583	-0.538258	-0.488755	124.804
		0.765602	0.175786	-10.7113	56.5637	47.4511	0.323669	0.374281	0.868995	126.318
		1.6289	0.324064	-35.6681	0.317694	102.529	-0.0389393	-0.335083	0.941384	75.6199
		1.88526	0.291982	-24.0638	-9.14234	14.8256	-0.549141	0.411253	0.727541	125.267
		1.65119	0.184854	-6.84235	-0.314275	59.0238	0.0645982	0.214343	-0.97462	279.198
		2.06985	0.210683	6.26436	34.2794	54.6093	-0.12749	0.981101	-0.145557	1036.88
		0.698092	0.36455	-18.251	-48.4211	29.6373	-0.241643	0.283799	0.927937	11.0458
		2.55678	0.0514237	-28.0606	-14.3388	93.6229	-0.252988	-0.0535469	-0.965986	164.246
		1.19268	0.280599	8.95944	31.408	36.485	-0.304226	0.155168	0.939877	654.893
		1.77816	0.300856	-24.6883	-14.5069	85.1024	0.981231	0.0621169	-0.182559	231.657
		1.05991	0.441752	-39.9308	29.9338	52.8426	-0.453929	-0.637524	-0.622505	73.0719
		1.4793	0.219905	-40.8137	-2.15191	86.9267	0.0570807	0.465679	0.883111	77.5776
		1.34066	0.413201	6.47505	8.47346	51.4461	-0.275098	-0.315755	0.908086	361.976
		0.867927	0.304086	-39.621	-6.57963	48.5213	0.971036	0.208991	0.115808	932.564
		0.900803	0.248847	-19.2355	-20.9565	76.1209	-0.415945	0.635399	-0.650582	72.2802
		1.99592	0.161799	-28.1522	47.1658	53.4089	-0.798974	0.594053	-0.0934931	280.531
		1.34339	0.234805	-37.6772	11.0195	51.7603	-0.0793747	0.894	-0.44098	133.031
		0.707363	0.631369	-41.4796	-6.07367	50.5925	0.991896	0.121746	-0.0363256	629.951
		2.655	0.0672292	-23.9171	11.4287	21.5197	-0.382181	0.905533	0.184247	428.407
		0.847283	0.546863	24.676	45.0252	8.63605	-0.958323	-0.239467	0.155795	129.932
		1.13766	0.357745	14.6393	-14.7569	101.142	0.894857	-0.299012	-0.331394	303.522
		2.11069	0.139131	-46.5023	-3.61149	37.7585	-0.0524419	-0.067003	0.996374	103.237
		1.13714	0.23174	-39.9772	-25.7661	39.3697	-0.468409	-0.538167	-0.700692	47.0044
		1.12274	0.535038	-19.4198	-7.10547	103.473	-0.478302	-0.65558	0.584331	749.06
		1.75078	0.0951106	-33.3944	6.56079	27.7233	-0.202116	0.595841	0.777253	116.41
		2.14931	0.148784	-22.9928	-0.425836	31.039	-0.368382	-0.492185	0.788701	281.437
		1.61749	0.286115	-14.8799	-2.91902	58.2413	0.0863581	0.830247	0.550666	291.868
		1.66013	0.305034	-15.1609	-27.2034	75.5095	0.243684	0.749735	-0.615236	466.701
		1.58197	0.421998	-26.2886	-29.7772	60.3586	-0.0136809	0.218356	0.975773	64.8853
		2.2935	0.212392	-44.112	-3.90908	95.9839	0.741386	-0.387376	-0.547984	136.828
		1.99894	0.166711	11.0538	17.5626	61.0597	-0.498018	-0.402892	0.767891	3342.36
		1.92373	0.190309	-28.7893	3.69498	61.5254	-0.0133681	-0.335853	0.94182	150.769
		1.89971	0.250582	-9.91743	-11.0198	95.5743	0.803075	0.296767	-0.51672	6409.32
		1.74359	0.278317	10.1784	36.2741	53.7719	-0.832745	0.509325	0.217083	8698.04
		0.818868	0.430257	-22.8899	-20.6514	107.53	0.603677	0.467202	0.645985	18.7553
		2.42518	0.149391	-36.1735	-11.8456	66.4206	0.160276	-0.565778	0.80883	163.981
		0.950045	0.634065	-0.659582	-27.9704	108.023	-0.164944	-0.492664	0.854445	971.022
		1.26191	0.448242	-7.8494	-12.9103	95.9606	-0.825233	-0.329443	0.458756	2124.1
		1.29012	0.144088	-26.4504	-18.3629	34.2494	-0.104114	0.848395	-0.519024	105.508
		2.33823	0.308329	-36.1246	-4.98861	68.652	0.981503	0.171313	0.0854583	1512.77
		1.44213	0.617197	36.4847	-1.71327	48.0324	-0.906141	0.420849	0.0423596	8901.07
		1.36353	0.376347	-39.7214	7.30052	23.7962	-0.803809	0.258695	0.535694	149.62
		2.30547	0.388493	-12.5711	60.2424	23.6391	0.693879	-0.420858	-0.584303	314.651
		1.79918	0.410508	11.1303	-33.2055	50.355	0.569786	0.813169	-0.118744	2935.4
		1.43387	0.422156	-36.9598	-27.0446	79.0844	0.0126499	0.832699	0.553582	105.497
		1.98476	0.090123	44.2614	65.5106	86.8713	0.536097	0.476416	0.69687	57182.8
		0.8092	0.754702	-29.8578	-11.367	97.0781	-0.761671	-0.295948	0.576431	720.749
		1.97769	0.12972	-26.1293	-13.5973	66.2054	0.113834	-0.0506791	0.992206	401.759
		2.03328	0.266473	-43.7696	1.59249	48.596	0.0620147	-0.130747	0.989474	156.766
		2.5902	0.201381	-44.6312	12.7402	66.3439	0.977682	-0.174338	0.117234	530.323
		2.54191	0.0895063	-44.0769	10.5118	73.1796	0.248998	-0.939075	0.236934	346.451
		2.4639	0.191556	-22.2516	-1.60201	93.793	-0.703151	0.594226	-0.390478	209.442
		1.05818	0.404694	-19.4198	-28.3542	71.9687	-0.526139	-0.559958	0.640019	167.181
		1.20042	0.27922	-24.9279	29.5995	12.3111	0.433047	-0.19392	0.880264	944.595
		1.20192	0.285622	-41.9988	10.5756	20.9524	-0.628622	-0.766846	0.129541	92.7163
		0.780338	0.390468	-6.97528	-49.6978	45.8616	0.467461	0.881347	0.0686134	669.271
		0.572245	0.16151	7.6953	10.1668	94.616	-0.52754	0.847081	0.0644608	47.5787
		1.99322	0.36027	-15.9622	10.8316	100.262	-0.574051	0.278258	0.77009	5095.87
		2.96007	0.113752	-22.3645	16.6693	69.9152	0.348224	-0.812242	0.467978	726.398
		1.16663	0.499846	-41.8032	59.2523	61.3818	-0.131479	0.93725	0.322918	53.2355
		1.65503	0.279881	-47.8054	-8.50666	72.5485	0.215167	0.10442	0.970979	39.4674
		3.32403	0.204422	-46.4635	-19.9575	61.0996	-0.844701	-0.424446	0.326076	353.146
		2.55525	0.379733	10.3879	34.8896	56.2293	-0.206155	-0.761345	0.614698	2313.19
		2.21246	0.3443	-25.5035	9.84326	53.3155	0.714579	-0.666387	0.212852	347.836
		1.32744	0.464411	-43.12	40.6722	39.6321	0.865655	-0.172726	0.469901	2543.77
		1.27802	0.218903	4.09099	-49.59	59.6284	0.148116	-0.255181	-0.955481	90.1373
		1.51218	0.168843	1.43102	-11.049	86.4522	0.400939	0.833637	-0.379865	2101.14
		1.80319	0.174882	-33.1824	-1.16918	81.9469	0.303653	-0.951566	-0.0481261	345.266
		1.1295	0.163079	-27.7396	-30.8219	94.0751	-0.758756	-0.157302	-0.632096	51.7903
		1.30793	0.325598	-31.7916	-5.76306	72.7295	0.218301	-0.522687	0.824101	71.5639
		1.28423	0.535013	-30.7068	-25.8591	82.4748	0.488753	-0.857601	0.160127	102.021
		1.97066	0.111701	-28.1459	-32.4439	88.3128	-0.16038	-0.566348	-0.808411	252.546
		0.952829	0.527795	-30.2466	82.26	60.3379	0.727153	0.473944	0.496614	15.2591
		1.32941	0.664695	-32.4388	82.3914	31.3004	0.837575	-0.32379	0.440033	2490.71
		1.09234	0.273094	-17.338	-37.8085	97.3908	0.0523694	-0.749821	-0.659565	80.0318
		1.21938	0.683044	51.9178	57.7111	80.1969	0.880494	0.383428	0.278769	8145.06
		1.49307	0.447888	-28.4444	2.85111	65.9036	0.923632	0.300885	0.23743	1888.12
		1.61804	0.355854	-28.472	17.9788	15.8321	-0.890191	-0.142649	0.432679	150.743
		1.13736	0.302072	-20.0143	-6.60702	15.9088	-0.832815	-0.264451	0.486297	103.217
		2.42835	0.0576519	-37.2683	-14.9526	77.7849	0.136449	-0.0595722	0.988854	212.162
		2.90189	0.0969164	15.1209	-60.7302	70.3166	-0.333919	-0.371089	-0.866482	206.233
		1.50757	0.6502	-29.02	-16.9051	106.908	0.730802	0.354018	-0.58361	5590.02
		1.82978	0.136561	-36.8156	-0.128159	34.0124	-0.657385	0.0117875	0.753462	168.741
		0.696586	0.761651	-28.8369	-6.33473	85.1771	0.887343	0.309385	-0.34191	515.184
		1.52762	0.197322	-36.1409	30.1694	23.3539	-0.505425	-0.765515	0.398161	142.284
		1.22238	0.490852	-44.5798	-7.99699	88.8376	-0.311884	0.592904	0.742424	32.7204
		0.839722	0.180997	-49.7016	5.17263	77.1616	0.566547	0.802581	-0.186785	21.4329
		1.86426	0.39674	8.91179	21.3783	60.1367	-0.945479	0.254085	-0.203742	2621.94
		1.68082	0.506762	-35.4975	15.2792	81.6452	0.348859	0.374737	0.858993	137.54
		1.52939	0.203756	-48.544	-13.6759	61.5606	0.0130212	0.439159	0.898315	45.1339
		1.31307	0.518368	1.42851	-25.9523	3.18224	-0.398494	0.497638	-0.770428	218.983
		1.43735	0.283189	-24.3196	0.288499	93.4067	0.815708	-0.250398	0.521461	101.121
		2.76769	0.238168	3.38618	5.33175	62.9608	-0.716595	0.304031	0.627739	918.293
		1.72232	0.481698	47.344	-6.5663	111.108	-0.042628	0.336506	-0.940716	431.532
		1.58621	0.195452	-46.8849	10.4057	35.9223	-0.197747	-0.13078	0.97149	88.5948
		2.94088	0.118128	-33.6001	-22.8215	71.4113	-0.860529	-0.502888	0.0812012	4566.46
		0.972594	0.408322	-40.8262	-19.0095	56.2702	0.424054	-0.669588	0.609779	58.5041
		1.40896	0.323978	-2.7552	-10.9523	57.5651	-0.765052	0.0183612	0.643707	513.557
		1.10551	0.653779	36.6966	-9.44324	102.256	0.828312	-0.362717	0.427007	5622.39
		0.964408	0.631294	-42.2936	36.3525	76.1925	0.888635	-0.236983	-0.39264	2300.4
		1.99628	0.210321	-7.86696	25.4204	24.7794	0.354946	0.189044	0.915574	1618.59
		2.02514	0.122631	-30.3532	20.9215	71.3641	-0.01052	0.976361	0.215891	406.622
		1.86036	0.24624	8.91179	21.3783	60.1367	-0.907234	0.359083	-0.219057	3655.05
		1.3466	0.185664	-18.2811	36.7981	22.3111	-0.0742683	0.840825	0.536188	311.51
		1.18232	0.594842	-29.9368	45.7466	56.0167	0.233673	0.968872	0.0817551	114.846
		1.68347	0.267063	-26.498	-28.3926	57.9011	-0.20351	0.430181	-0.879505	157.809
		2.07097	0.211892	-47.3376	-4.41875	79.6948	-0.147305	0.879259	0.452996	107.629
		1.2274	0.61639	-32.0926	57.1261	30.0579	0.828728	-0.205882	0.520406	7313.91
		1.50968	0.151787	-31.7314	-0.124449	48.2304	0.871818	-0.208642	0.443172	546.965
AV5
	-3 ms
		3.00687	0.470932	-14.7483	28.3885	14.0166	0.285206	-0.49822	0.818801	7314.75
		3.56785	0.0815074	-20.704	16.3294	38.6562	-0.935202	-0.213039	-0.282862	1422.72
		3.71236	0.18632	-22.9338	29.6342	12.1607	0.520869	-0.0296425	0.853122	3396.11
		2.04493	0.354745	-42.5419	54.083	50.3939	0.956994	-0.232315	0.173757	8645.8
		3.35712	0.12795	-22.9338	29.6342	12.1607	-0.6661	-0.363464	-0.651311	819.636
		3.53319	0.0886259	-47.5132	14.5593	28.5499	0.168484	-0.582228	0.795376	66.8551
		4.31968	0.120222	-37.5555	19.124	28.6453	-0.470746	-0.500463	0.726591	177.006
		7.23389	0.0400572	-23.9171	11.4287	21.5197	-0.55413	-0.16	-0.816909	3457.58
		2.91593	0.167373	-49.3454	3.11037	54.8094	0.983415	0.0661828	-0.168866	2238.36
		2.07317	0.0705763	-45.2357	11.2843	31.3937	-0.236338	-0.484043	0.842524	114.878
		2.26778	0.0546952	-45.79	13.5127	24.558	0.020278	-0.678001	0.734781	64.2898
		2.95409	0.116859	-30.92	6.29231	33.8719	-0.935855	-0.277115	0.217677	474.115
		3.98909	0.0787779	-12.0519	22.3444	21.7754	0.532234	-0.506195	0.678597	1001.74
		2.30754	0.168332	-25.1248	26.5929	9.00627	0.0960182	-0.283722	0.954087	795.453
		4.49367	0.0698867	-29.5054	17.3377	28.5805	-0.765853	-0.378977	0.519467	287.081
		2.30649	0.294283	-14.8963	32.239	12.9432	0.22287	-0.282638	0.932976	3952.57
		2.54951	0.119203	-43.2166	2.53679	29.5486	-0.049411	-0.861774	0.504879	92.9836
		3.74325	0.168944	-18.1695	21.6996	20.3058	-0.960376	-0.00423978	-0.278677	478.032
		3.13565	0.16863	-23.0793	5.89049	31.3496	-0.925685	0.170615	-0.337636	2028.68
		2.35716	0.10915	-25.1248	26.5929	9.00627	-0.0888464	-0.285298	0.954312	324.172
		1.8322	0.563842	-42.5419	54.083	50.3939	0.95696	-0.232222	0.174068	5925.32
		5.33194	0.0636235	-36.3252	22.7717	19.2017	-0.425064	-0.833722	0.352461	261.954
		2.28685	0.267146	-45.5931	16.5193	27.8628	0.982895	-0.0879188	0.161829	970.586
		2.45729	0.158733	-47.4881	5.77712	26.8552	-0.154117	-0.452559	0.878316	52.2864
		5.83496	0.0315236	-39.1796	9.46322	31.4793	-0.320124	-0.317037	0.892753	332.199
		1.97568	0.264278	-46.8849	10.4057	35.9223	0.961343	0.0975781	0.257486	1248.38
		2.25922	0.23383	-12.2614	23.7289	19.3179	0.782289	-0.23468	0.577018	4060.19
		1.95615	0.159298	-45.1492	4.96797	31.0831	-0.391045	-0.346643	0.852597	105.369
		1.5365	0.125947	0.752544	-10.5797	50.9653	0.426719	-0.366173	0.826939	189.149
		2.3001	0.164339	-30.92	6.29231	33.8719	-0.321983	-0.701597	0.635679	183.336
		4.93936	0.116202	-44.0054	14.932	21.9501	0.652478	0.00316172	0.757801	355.277
		4.0783	0.0827701	-29.5054	17.3377	28.5805	-0.808488	-0.290627	0.511744	246.846
		1.73113	0.310034	-34.3337	71.6493	30.2928	0.660741	-0.221962	0.717045	3186.36
		5.92393	0.133671	-47.5257	18.9505	29.3972	0.924448	-0.186391	0.332649	1447.83
		2.92967	0.240402	52.1686	-8.86234	94.754	0.896999	-0.238955	0.371879	16460.1
		2.17363	0.200653	-23.0179	8.35638	32.7337	-0.989121	0.0826261	-0.121704	1112.83
		3.87008	0.160519	-42.1468	14.426	19.879	-0.444722	-0.545076	0.710714	135.747
		2.42473	0.162766	-42.1468	14.426	19.879	-0.508838	-0.25871	0.821068	132.222
		2.92879	0.244585	-45.5931	16.5193	27.8628	0.988462	-0.0607744	0.13874	1881.88
		1.94358	0.529844	9.30558	-15.106	3.73867	-0.229591	0.953651	0.194518	638.841
		5.50415	0.0387672	-48.9403	7.9051	34.6886	0.946911	0.189061	0.260028	1646.03
		2.16305	0.0713536	-39.0316	5.61278	32.5527	-0.493415	-0.698973	0.517666	193.874
		2.43792	0.134643	-33.1135	30.8452	10.4551	-0.719736	-0.694226	0.00549897	62.1063
		1.91541	0.38535	-35.5351	7.2038	52.6833	0.88934	-0.440142	0.123892	138.878
		4.13091	0.125753	-18.5018	18.1523	15.0802	-0.239622	-0.305297	0.921616	418.325
		2.05957	0.141164	-16.8652	23.422	11.3989	0.357056	-0.198028	0.91285	1675.43
		5.9771	0.0237126	-32.6695	19.2939	13.6754	-0.743582	-0.435259	0.507578	159.128
		2.45694	0.404974	-34.0992	61.4825	31.0556	0.841073	0.00207648	0.540918	2019.34
		3.65964	0.0774053	-40.2368	-6.81711	40.3016	-0.551295	-0.651683	0.520945	171.621
		4.27915	0.0618119	-31.1909	5.21096	30.0304	-0.302529	-0.64637	0.700487	221.578
		3.4175	0.154203	-14.8963	32.239	12.9432	0.19872	-0.3079	0.930434	3544.28
		3.40777	0.203801	-42.1468	14.426	19.879	-0.573785	-0.432153	0.695712	111.014
		3.98584	0.168536	-41.975	26.2148	24.8785	-0.997395	-0.0190673	-0.0695739	152.44
		5.0244	0.0914542	-43.7834	9.15631	23.5603	-0.0107155	-0.195691	0.980607	187.946
		5.58331	0.0297276	-38.0233	15.0361	21.499	-0.436387	-0.405625	0.80314	274.298
		4.72893	0.0614252	-39.1558	25.1024	35.4053	0.299764	-0.70282	0.645125	157.905
		3.18636	0.133678	-44.0054	14.932	21.9501	0.807343	0.0845072	0.583999	423.679
		3.95072	0.0478551	-36.7893	-12.0831	58.2008	0.0968784	-0.642365	0.760251	224.538
		3.89811	0.0492969	-38.5287	24.1215	16.8947	-0.298255	-0.886788	0.353059	214.031
		4.42968	0.0937033	-25.3844	45.5419	9.93815	0.335898	-0.366391	0.867715	7461.68
		3.51639	0.0445256	-29.9857	17.6409	22.2815	-0.557249	-0.50626	0.65816	240.081
		3.19641	0.302286	-14.8963	32.239	12.9432	0.190987	-0.286002	0.939003	4525.06
		2.29808	0.254092	-45.79	13.5127	24.558	0.485925	-0.335976	0.806844	83.5491
		3.63433	0.0825367	-23.0179	8.35638	32.7337	-0.979836	0.14588	-0.136531	2050.82
		3.5482	0.0815137	-48.5465	13.9182	41.2983	-0.0286585	-0.581989	0.812691	126.529
		1.4035	0.260106	-37.5555	19.124	28.6453	0.894051	0.00630703	0.44792	1923.12
		1.2494	0.329505	-51.1426	6.08222	58.2646	0.999647	-0.0197081	0.0178314	1028.88
		1.94354	0.188792	-39.8944	19.9332	24.4175	-0.124302	-0.426266	0.896017	111.893
		2.9642	0.170936	-41.9988	10.5756	20.9524	0.786858	0.18108	0.58997	909.67
		4.14151	0.126941	-38.9576	3.68756	33.0894	-0.481443	-0.393975	0.782941	253.404
		3.45234	0.215756	-28.5811	5.48315	38.0998	-0.998107	-0.021403	0.0576503	1668.72
		4.12248	0.100914	-47.5132	14.5593	28.5499	0.726985	-0.290249	0.622293	126.86
		2.91767	0.0988442	-45.79	13.5127	24.558	0.869262	0.176348	0.461828	565.873
		3.55392	0.0416503	-45.5931	16.5193	27.8628	0.931543	-0.193794	0.307687	411.972
		2.56879	0.179596	-21.7261	14.4699	24.6742	-0.840942	0.110168	-0.529792	1448.47
		2.58598	0.106876	-38.3293	-0.466068	40.4618	-0.100173	-0.834898	0.541212	184.097
		2.84499	0.227442	-47.5257	18.9505	29.3972	0.834447	-0.28048	0.474372	239.618
		2.86473	0.109974	-32.9755	3.79171	32.6382	-0.342561	-0.692644	0.634741	295.036
		3.24184	0.152926	-14.1814	21.769	20.005	0.607969	-0.208137	0.766194	3442.43
		2.49215	0.0760155	-24.9279	29.5995	12.3111	-0.72005	-0.595575	0.356116	170.249
		2.71464	0.501733	-49.2489	19.9971	33.3891	0.960576	-0.215366	0.175816	297.724
		4.89355	0.0727624	-31.142	12.068	32.2618	-0.417579	-0.342746	0.841518	352.198
		3.5068	0.10854	-40.0061	35.0317	26.4228	0.782721	-0.361073	0.506927	3894.73
		2.32778	0.163029	-46.8849	10.4057	35.9223	0.909207	0.146491	0.389722	441.205
		3.21176	0.114413	-44.4958	-7.96789	36.7608	-0.317323	-0.377155	0.870092	109.708
		3.48963	0.095541	-34.6635	19.2592	13.8258	-0.756181	-0.212578	-0.618871	348.854
		2.58132	0.117861	-42.0854	16.8919	21.263	-0.175009	-0.74772	0.640537	142.906
		4.33906	0.0574628	-42.1468	14.426	19.879	0.438884	-0.36037	0.823113	270.175
		2.6489	0.203821	-31.7314	-0.124449	48.2304	0.698553	-0.423268	0.576948	184.148
		2.03774	0.349342	-36.7316	21.1497	13.4395	0.407622	0.298163	0.863101	387.549
		4.20152	0.217782	-38.5287	24.1215	16.8947	0.821687	-0.186793	0.53846	2519.93
		1.85706	0.202948	-34.3337	71.6493	30.2928	0.672587	-0.227419	0.704207	2590.35
		3.50024	0.161072	-29.9857	17.6409	22.2815	-0.453686	-0.60985	0.649809	119.931
		3.31968	0.0685413	-36.926	-9.45105	30.397	-0.842047	-0.211448	-0.496233	2482.66
		5.922	0.0615194	-43.0197	5.54335	32.8534	-0.464332	-0.319103	0.826178	305.631
		3.0416	0.163035	-25.1474	7.781	30.9633	-0.760902	-0.171988	0.625659	288.804
		5.72582	0.0308441	-24.3961	8.55915	41.1038	-0.96579	-0.22029	-0.136826	2095.2
		3.32755	0.119318	-45.4326	8.27773	28.0889	-0.92971	-0.361296	-0.0714407	285.138
		2.83396	0.180243	-47.4141	3.8519	27.3919	-0.237672	-0.487674	0.840051	96.3604
		4.44295	0.100087	-48.9403	7.9051	34.6886	0.948519	0.186349	0.256098	1566.41
		2.75167	0.08144	-22.8348	18.9268	11.0027	0.0514095	0.192795	0.979891	386.76
		2.35953	0.22454	-45.2106	2.50207	29.699	-0.286255	-0.736696	0.612648	135.276
		3.77835	0.0716247	-38.1688	-8.70761	40.6879	-0.0313748	-0.645706	0.762942	132.22
		3.59339	0.0833529	-41.8396	26.7555	26.7992	0.690721	-0.550894	0.468423	929.573
		2.25443	0.23413	-22.7859	25.7838	13.2341	0.152883	-0.0412687	0.987382	305.435
		2.33404	0.243598	-23.1934	48.5832	13.0926	0.336312	-0.516901	0.787215	6272.6
		2.37461	0.0735646	-45.79	13.5127	24.558	0.0359778	-0.781169	0.623282	87.9975
		2.5683	0.183671	-26.9959	31.49	11.9247	-0.557093	-0.829822	-0.0322807	114.983
		2.42175	0.0817657	-11.9779	20.4192	22.3121	-0.62482	-0.389145	0.67688	406.704
		3.82963	0.094771	-36.8181	27.466	13.7501	0.0733618	-0.414773	0.906963	237.826
		2.67186	0.114454	-33.1135	30.8452	10.4551	-0.113468	-0.540661	0.833553	141.982
		4.60347	0.0397871	-38.5513	5.30959	38.8517	-0.262706	-0.422673	0.867372	223.203
		6.40574	0.0692532	-26.33	14.163	16.7552	-0.452006	-0.61054	-0.650332	3048.19
		3.95727	0.0861851	-16.8652	23.422	11.3989	-0.826343	-0.124099	0.549324	431.163
		3.02364	0.153588	-27.7057	-13.2284	45.3876	-0.209369	-0.59056	0.779361	188.528
		2.59521	0.0628194	-38.5513	5.30959	38.8517	-0.267551	-0.357934	0.894595	246.679
		2.96627	0.101934	-45.4326	8.27773	28.0889	0.364486	-0.181961	0.913258	164.574
		5.44456	0.0399033	-25.9976	17.7103	21.9807	-0.6646	-0.356433	0.656705	265.752
		2.59567	0.123019	-33.0395	28.92	10.9918	-0.255212	0.262122	-0.930677	648.528
		3.15599	0.268936	-34.1694	-9.85658	13.6567	0.00657628	-0.406115	0.913798	117.508
		5.61918	0.0732763	-33.516	-1.54371	50.8383	0.0154714	-0.212718	0.976991	365.345
		1.91333	0.14978	-45.79	13.5127	24.558	0.705409	-0.182415	0.684925	129.424
		1.6177	0.262081	-47.4881	5.77712	26.8552	-0.312331	-0.369145	0.875318	34.4797
		2.42319	0.200994	-43.7834	9.15631	23.5603	0.817798	0.254436	0.516207	243.036
		2.89406	0.170145	-36.8156	-0.128159	34.0124	-0.865862	0.192584	-0.461731	1037
		4.24501	0.063006	-45.79	13.5127	24.558	0.845473	0.117407	0.520952	629.434
		3.57391	0.0617771	-38.5287	24.1215	16.8947	-0.429144	-0.716483	0.549989	230.857
		3.11202	0.126077	-14.8837	27.8479	12.0959	-0.783378	-0.109389	0.611844	318.262
		4.5151	0.0393598	-49.2489	19.9971	33.3891	0.976472	-0.188422	0.104879	921.537
		4.32159	0.0500605	-30.0597	19.5661	21.7448	-0.817718	-0.314784	0.481922	239.028
		4.96382	0.0709221	-45.0752	3.04275	31.6198	-0.452384	-0.451455	0.769115	284.169
		3.43536	0.239277	-44.0054	14.932	21.9501	0.890953	0.206194	0.404581	842.635
		3.20273	0.107865	-38.9576	3.68756	33.0894	-0.495161	-0.646269	0.580647	211.329
		2.53627	0.0814737	-28.926	6.32702	33.7215	-0.340979	-0.191055	0.920452	232.609
		2.32854	0.184335	-23.2549	46.1173	11.7085	0.314551	-0.384185	0.868021	6800.07
		2.85643	0.0936195	-42.0728	12.5008	20.4157	0.487687	-0.298389	0.820442	214.318
		4.10113	0.0569075	-39.3627	-1.10717	53.2102	0.288277	-0.473272	0.832412	247.163
		2.89639	0.14137	-45.2971	8.8184	30.0096	0.085276	0.0410031	0.995513	112.292
		4.7585	0.160529	-45.642	9.66227	25.6314	0.135064	0.126286	0.982756	118.476
		2.95379	0.0870433	-47.4881	5.77712	26.8552	-0.183699	-0.381845	0.905787	70.8812
		2.84127	0.0796594	-13.8854	14.0681	22.1519	-0.928748	-0.215511	0.301632	386.323
		2.32432	0.202564	-41.9988	10.5756	20.9524	0.0887888	-0.506507	0.857652	111.796
		1.64415	0.21851	-47.4881	5.77712	26.8552	-0.168351	-0.650962	0.740207	47.7636
		3.24791	0.131972	-39.5358	11.5255	53.8314	0.985685	-0.15552	0.0650981	1397.34
		2.16956	0.192606	-15.1797	35.5487	9.94903	0.0663536	-0.157204	0.985334	3160.79
		3.59326	0.107545	-36.926	-9.45105	30.397	-0.842435	-0.210949	-0.495785	2172.84
		3.04339	0.14152	-49.3454	3.11037	54.8094	0.985372	0.06126	-0.159025	2934.99
		4.63665	0.0904163	-32.9755	3.79171	32.6382	-0.97461	0.125526	-0.185416	1035.04
		2.09891	0.262248	-36.8181	27.466	13.7501	-0.595964	-0.659972	0.457455	71.401
		5.00378	0.0593936	-36.3252	22.7717	19.2017	-0.375745	-0.735932	0.563223	182.188
		1.44813	0.335388	-42.5419	54.083	50.3939	0.956783	-0.233635	0.173149	4650.08
		3.87754	0.0979803	-28.6551	7.40837	37.5631	-0.969823	0.0252087	0.242504	681.83
		4.16599	0.0766027	-44.0894	-6.34586	42.5231	-0.963683	-0.203979	0.172361	598.487
		3.3567	0.159362	-45.79	13.5127	24.558	0.533915	-0.432756	0.7264	107.837
		3.72309	0.0888463	-30.7106	4.90777	36.3294	-0.998224	0.0514516	-0.0300182	1275.92
		3.41224	0.05912	-38.1098	21.3524	21.8096	-0.354654	-0.843477	0.403444	210.917
		4.96945	0.0519535	-27.6957	9.9747	24.278	-0.622308	-0.372899	0.688243	315.096
		4.52818	0.0546222	-47.5257	18.9505	29.3972	0.819292	-0.290092	0.494578	419.375
		4.33361	0.19373	-15.1797	35.5487	9.94903	0.107673	-0.174314	0.978786	7003.87
		2.49582	0.0812387	-38.0233	15.0361	21.499	-0.29763	-0.56998	0.765858	139.867
		3.42027	0.164539	-47.4881	5.77712	26.8552	0.354503	-0.179705	0.917624	111.927
		3.88493	0.062593	-45.2357	11.2843	31.3937	-0.244602	-0.496652	0.832771	146.141
		4.31489	0.0522639	-44.0054	14.932	21.9501	0.87704	0.195104	0.439017	1528.55
		4.47303	0.0412642	-30.6015	17.4034	14.0617	-0.771164	-0.40008	0.495219	128.933
		3.74589	0.0863461	-48.9403	7.9051	34.6886	0.27037	-0.0779903	0.959593	93.0836
		2.63481	0.172951	-15.1797	35.5487	9.94903	0.067783	-0.172622	0.982653	3472.55
		3.2657	0.149359	-45.5931	16.5193	27.8628	0.679139	-0.439087	0.588194	99.1983
		1.8543	0.364069	-14.8963	32.239	12.9432	0.229238	-0.295996	0.927274	4558.42
		2.47256	0.316124	-15.1797	35.5487	9.94903	0.0670299	-0.1469	0.986878	3588.21
		4.34452	0.0606888	-27.9917	17.6756	22.1311	-0.61856	-0.166223	0.767954	273.008
		2.45882	0.241276	-23.2549	46.1173	11.7085	0.299167	-0.385575	0.872829	4271.88
		4.5639	0.0263056	-45.642	9.66227	25.6314	-0.385552	-0.144445	0.911309	134.392
		4.03942	0.063363	-36.8181	27.466	13.7501	-0.396952	-0.470451	0.788102	184.85
		4.4768	0.145853	-40.6808	4.7342	37.0813	0.0198279	-0.535995	0.843988	336
		3.05148	0.180333	-45.5931	16.5193	27.8628	0.982665	-0.0846975	0.164912	1161.89
		4.18799	0.0891733	-15.744	14.5741	24.223	-0.944327	0.109872	-0.310121	1743.3
		4.09319	0.10776	-44.2261	17.5349	46.2231	0.551627	-0.306633	0.775683	167.172
		3.53252	0.0990241	-39.0316	5.61278	32.5527	-0.395698	-0.480932	0.782386	284.112
		2.30947	0.223314	-38.9814	-11.9517	29.1633	-0.91447	-0.173349	-0.365643	668.107
		3.15615	0.100832	-19.7321	14.5047	24.5238	-0.861305	0.0600075	-0.504532	1434.65
		1.30691	0.31436	-42.0728	12.5008	20.4157	-0.295305	-0.599319	0.744051	51.0916
		2.59923	0.163777	-47.1068	16.1814	34.3122	-0.092074	-0.477935	0.873556	118.462
		3.32137	0.10855	-29.5882	-7.11289	75.0366	0.0703855	-0.0378403	0.996802	197.496
		2.89307	0.298775	-27.7672	5.55448	75.5074	0.104842	0.969092	0.223313	352.086
		2.03213	0.409171	3.38618	5.33175	62.9608	-0.0552537	-0.864495	0.499596	767.585
		3.06292	0.138202	-46.8849	10.4057	35.9223	0.960875	0.103574	0.256886	2021.3
		3.94038	0.0976619	-27.9917	17.6756	22.1311	-0.8579	-0.0223041	-0.513333	1616.71
		4.10428	0.134185	-47.9308	14.1557	49.518	0.976302	-0.0944212	0.194728	1223.47
		2.70771	0.198423	-27.0461	49.0544	15.3141	0.559955	-0.63831	0.528215	6089.61
		4.23904	0.332209	-15.1797	35.5487	9.94903	0.0651775	-0.122561	0.990319	4034.3
		3.22322	0.114383	-26.9445	10.7528	34.4185	-0.198846	-0.505689	0.839487	214.085
		3.63146	0.104485	-42.1468	14.426	19.879	-0.447786	-0.512441	0.732729	144.5
		3.39661	0.386019	-37.9506	37.5323	27.6564	0.75904	-0.447026	0.473314	2074.66
		2.37697	0.163219	-47.5257	18.9505	29.3972	0.90369	-0.254649	0.344237	405.609
		1.96511	0.520782	-44.645	41.5527	72.812	0.888531	-0.273067	-0.36871	2301.38
		2.84911	0.118713	-33.516	-1.54371	50.8383	0.392233	-0.227011	0.891414	199.811
		4.60251	0.0700746	-42.1468	14.426	19.879	-0.414565	-0.463668	0.783038	203.109
		1.81909	0.257936	-21.6647	16.9358	26.0582	-0.883837	0.0819049	-0.46057	995.418
		2.9439	0.351118	65.5223	11.1735	90.2549	0.978669	0.0439711	0.200682	32288.1
		3.31185	0.0529253	-47.5257	18.9505	29.3972	0.584766	-0.369196	0.722318	190.299
AV5
	-13 ms
		2.78337	0.368825	-42.6623	21.5571	67.8882	0.998614	-0.00420129	0.0524613	2540.59
		3.93156	0.0790375	-31.142	12.068	32.2618	-0.955501	0.0206803	-0.294261	2380.62
		3.25016	0.155316	-47.0203	9.86504	34.0015	0.965054	0.191995	0.178351	2239.93
		2.55696	0.184612	-28.472	17.9788	15.8321	-0.757621	-0.0211075	0.652354	197.05
[truncated: 7,872 more rows]

## Sheet: sEEG
Electrode name	Contact number	Locations
[truncated: 96 more rows]
